# Supplementary material for: Minimal genetically encoded tags for fluorescent protein labeling in living neurons
Source: Nat Commun. 2022 Jan 14;13:314. doi: 10.1038/s41467-022-27956-y (PMC8760255; doi:10.1038/s41467-022-27956-y)
Supplement: Supplementary file 4 — Source Data [file 41467_2022_27956_MOESM4_ESM.xlsx]

## Sheet: Fig. 2b
Scatterplot data								Results table from the EZ Colocalization plugin									Results Summary:
X	Y							Label	TOS(linear)	TOS(log2)	PCC	SRCC	ICQ	M1	M2
370	402							image 1: cell 1	0.555	0.579	0.898	0.883	0.397	0.971	0.927		Reporter 1 (Ch.1) image(s): MAX_20200527_021_CN D12_NfL 363 FLAG TCO_stack.czi - C=0 FLAG cr.tif (Unaligned)
388	360																Reporter 2 (Ch.2) image(s): MAX_20200527_021_CN D12_NfL 363 FLAG TCO_stack.czi - C=1 SiR cr.tif (Unaligned)
312	437																Cell identification input image(s):
296	597
266	584																Number of cells analyzed = 1
246	551
287	405
222	446																-----------------------------------------------------
216	469																Threshold Overlap Score linearly rescaled [TOS(linear)]
200	395
216	344																mean = 0.555
218	390																standard deviation = 0.0
345	416																median = 0.555
721	428
423	406																Interpretation:
437	450																TOS(linear) is a measure of the overlap of pixels above the threshold for two or three reporter channels, normalized for the expected overlap to occur by chance, which is rescaled so the value is a fraction of the difference between the null hypothesis and the maximum possible colocalization or anticolocalization for the selected thresholds.
385	392																For example, 0.5 is halfway between the null distribution and complete overlap for the selected percentages.
546	435
514	419																-1 = complete anticolocalization
384	600																0 = noncolocalization
582	641																1 = complete colocalization
1111	692
624	744																-----------------------------------------------------
349	755																Threshold Overlap Score logarithmically rescaled [TOS(log2)]
222	691
263	641																mean = 0.579
281	903																standard deviation = 0.0
233	785																median = 0.579
235	783
336	756																Interpretation:
305	927																TOS(log) is the same as TOS(linear) except the rescaling is logarithmic instead of linear.
240	794																For example: 0.5 is halfway between the null distribution and complete overlap of selected percentages on the log scale.
292	879
540	727																-1 = complete anticolocalization
993	649																0 = noncolocalization
508	653																1 = complete colocalization
322	584
269	601																-----------------------------------------------------
277	786																Pearson's Correlation Coefficient (PCC)
225	729
253	964																mean = 0.8982146402335023
291	1138																standard deviation = 0.0
295	1120																median = 0.8982146402335023
288	1332
343	1513																Interpretation:
312	1422																PCC measures the correlation between the pixel values for two reporter channels.
366	1874
352	1521																-1 = complete anticolocalization
283	1494																0 = noncolocalization
365	1669																1 = complete colocalization
384	1702
281	1438																-----------------------------------------------------
278	1436																Spearman's Rank Correlation Coefficient (SRCC)
257	1271
231	939																mean = 0.8826961131562516
315	853																standard deviation = 0.0
438	883																median = 0.8826961131562516
376	660
293	552																Interpretation:
268	565																SRCC measures the ranked correlation of pixel values for two reporter channels.
244	655
249	547																-1 = complete anticolocalization
297	561																0 = noncolocalization
299	598																1 = complete colocalization
366	634
342	622																-----------------------------------------------------
462	1004																Intensity Correlation Quotient (ICQ)
456	1074
380	557																mean = 0.3967038975240178
295	519																standard deviation = 0.0
223	356																median = 0.3967038975240178
224	421
207	353																Interpretation:
214	296																ICQ measures the proportion of pixels that are below or above the mean for all of two or three reporter channels.
215	292
206	421																-0.5 = complete anticolocalization
281	442																0 = noncolocalization
224	778																0.5 = complete colocalization
207	801
212	676																-----------------------------------------------------
233	503																Manders' Colocalization Coefficient (MCC; components M1, M2, and M3) of Channel 1
229	344
239	357																mean = 0.9713403975963715
313	274																standard deviation = 0.0
878	311																median = 0.9713403975963715
564	326
272	382																Interpretation:
241	388																MCC measures the intensity weighted proportion of signal which overlaps above the thresholds for two or three channels.
263	396
278	296																0 = complete anticolocalization
220	417																1 = complete colocalization
399	371
556	388																-----------------------------------------------------
350	417																Manders' Colocalization Coefficient (MCC; components M1, M2, and M3) of Channel 2
214	291
227	297																mean = 0.9268390350230181
216	396																standard deviation = 0.0
290	373																median = 0.9268390350230181
271	358
249	493																Interpretation:
312	374																MCC measures the intensity weighted proportion of signal which overlaps above the thresholds for two or three channels.
401	368
349	507																0 = complete anticolocalization
343	485																1 = complete colocalization
327	443
337	521																-----------------------------------------------------
237	460
265	496
232	571
263	630
241	547
229	450
237	380
270	299
244	312
206	314
257	349
230	394
220	278
221	303
242	373
201	454
202	447
219	572
227	526
289	399
227	293
257	244
193	236
221	254
216	242
201	336
203	346
191	222
202	292
196	211
194	222
193	235
192	221
201	194
208	222
210	227
201	245
203	262
207	272
326	328
248	517
202	531
217	463
222	389
216	351
227	376
260	335
240	381
298	602
254	820
266	684
274	769
376	989
281	881
377	833
356	852
394	633
581	855
1216	688
686	527
394	429
327	427
435	376
430	410
624	523
562	501
766	539
963	606
1141	839
2005	899
2799	1407
7049	2155
16396	4089
25743	5422
21524	5833
22204	5653
29859	6672
29114	7366
27100	7062
17887	5612
13343	4172
11155	3278
11748	2735
6347	2721
8051	2470
10038	2561
6543	2492
2725	1676
2787	1151
2121	962
716	865
917	1067
562	922
1000	837
725	923
400	1175
330	926
361	982
499	861
578	862
582	825
1781	784
2425	942
774	1071
420	815
258	537
241	693
234	601
258	487
273	562
272	483
292	618
297	459
449	451
461	437
587	507
400	509
232	544
269	622
276	1019
331	1163
281	898
258	928
245	657
250	854
271	1032
384	1288
760	1863
828	1841
464	2083
491	1973
556	1952
390	2051
476	2294
830	1836
1048	1553
713	1574
523	1802
414	1727
503	1454
573	1493
864	1485
858	1434
1067	1228
4801	1310
9206	2096
9377	2666
12560	2750
7663	2262
2383	1498
1420	1421
896	2064
539	1716
495	1983
560	2133
500	2208
618	2185
524	1995
602	1703
555	1690
548	1316
469	1039
385	888
366	656
312	768
286	853
295	770
310	760
359	896
536	1304
535	1828
463	2077
653	1782
501	1630
415	1441
389	1473
367	1458
395	1322
502	1407
471	1327
880	1333
625	1366
683	952
999	874
783	850
550	981
547	1316
605	1042
674	887
559	924
572	1249
630	1211
907	1114
1606	1211
3220	1299
6874	1692
9573	1966
8337	1797
12041	2099
10050	2244
5471	2017
3956	2335
4159	2438
3333	2149
4000	1637
5571	1425
4314	1293
2642	1129
1566	1078
1261	1139
748	1099
803	1045
843	1157
705	1089
539	938
439	743
380	850
307	1080
382	1535
403	1375
372	1124
265	971
281	688
305	614
309	375
296	367
262	364
224	381
229	577
215	532
242	377
233	325
212	265
226	276
594	428
616	462
474	422
401	511
375	751
271	526
247	496
246	417
206	435
212	332
229	353
236	423
348	423
419	389
320	598
476	499
278	452
446	601
551	576
397	512
853	686
1990	651
1307	704
484	528
336	568
217	673
228	607
241	724
235	940
286	1113
248	1534
257	1948
326	1469
412	1016
786	660
524	615
379	527
292	630
258	814
268	732
246	1114
278	936
465	1269
568	1314
310	1557
281	1463
320	1879
349	1924
426	1893
465	1237
416	1605
351	1357
300	1300
267	1100
249	864
260	849
289	795
352	584
331	581
278	727
275	688
372	766
380	659
400	596
472	600
702	659
840	1102
1998	933
914	652
327	463
272	513
208	437
210	491
223	330
209	368
200	374
200	368
225	648
249	544
284	503
237	426
200	301
210	371
290	328
309	271
322	274
239	380
243	404
258	511
240	411
213	279
252	306
311	250
253	303
219	305
214	383
229	287
247	274
280	307
292	361
375	481
671	518
663	570
471	549
738	566
666	583
334	370
277	511
236	490
290	427
349	418
289	423
263	339
264	463
246	364
214	329
224	360
213	332
252	361
224	377
201	309
231	387
226	560
248	572
238	516
215	409
252	331
219	253
208	237
217	280
216	264
214	250
199	247
203	223
201	237
196	221
200	230
200	220
205	229
194	217
193	226
203	235
206	236
205	259
235	224
201	315
226	414
198	433
233	373
209	397
243	344
230	373
271	366
221	477
249	486
254	494
270	467
250	423
250	535
293	493
374	647
509	730
314	841
380	829
752	655
502	618
444	576
389	543
436	470
564	488
573	534
699	498
961	577
1260	727
1510	826
2121	1238
5155	1878
12422	3087
21805	4166
24136	5398
17778	5305
22231	5193
30052	6759
26077	8132
23600	6388
15729	5269
13357	4417
8824	3317
9749	3124
6043	2624
6577	2585
9468	3072
4718	2215
2265	1332
2213	975
1229	801
875	984
806	970
445	797
557	930
704	972
568	911
451	782
373	777
479	986
377	991
445	1033
897	1008
1127	1034
596	1350
315	1084
268	657
300	467
244	610
272	475
365	489
437	527
293	428
356	379
270	351
285	463
524	393
419	400
267	474
282	678
282	834
367	958
392	759
381	754
301	684
235	886
275	1384
320	1796
448	1834
407	2284
391	2107
436	1810
423	1827
609	1767
696	1960
763	1782
1210	1476
818	1289
436	1432
488	1402
522	1307
887	1177
734	1288
774	1361
1722	1427
5040	1361
8273	1982
12408	2637
14905	2769
7737	2092
2108	1523
1034	1907
627	1789
638	2015
513	1807
566	2165
923	2400
742	2120
552	1868
504	1634
506	1511
742	1244
680	990
734	796
575	658
422	634
324	692
351	690
286	667
288	789
398	1202
390	1687
366	1797
461	1558
470	1519
529	1299
403	1254
366	1642
563	1606
661	1802
506	1543
962	1710
638	1204
452	1070
976	1057
1636	896
617	887
429	1157
479	1086
508	1164
411	970
483	863
500	1162
725	1200
786	993
1383	1100
1695	955
3124	1023
4091	1300
7459	1909
9438	2057
9164	2053
6027	1703
4140	1638
4985	1891
6654	1768
6459	1752
6233	1446
5224	1374
4335	1067
2678	1240
2003	1287
1213	1442
949	1635
706	1781
575	1070
531	1082
452	874
423	1020
403	1104
426	1261
402	1231
328	1260
330	1082
280	589
272	592
338	425
285	404
267	510
279	926
236	724
247	495
233	574
230	281
246	359
985	455
1635	437
716	492
502	476
500	621
451	508
372	639
232	520
234	312
225	413
218	379
229	423
329	431
395	556
540	549
361	733
287	1119
261	1171
287	1258
362	723
711	704
1601	732
1400	628
615	602
312	613
253	564
245	698
288	1084
248	1248
275	1724
260	2666
301	3062
343	2366
341	1343
391	798
564	664
555	676
309	567
308	775
381	939
382	1353
446	1170
433	1479
552	1526
266	1896
288	1768
335	1784
289	1931
369	1673
556	1463
356	1405
550	1601
349	1287
273	1231
284	1104
248	1013
234	725
373	548
425	593
522	608
330	827
435	740
490	600
805	608
986	543
1138	560
992	646
2493	704
890	557
368	459
235	438
228	378
200	474
207	372
203	437
207	347
209	453
216	451
287	504
476	414
411	431
329	308
233	310
206	293
222	336
230	286
232	417
249	318
334	383
300	346
203	315
229	294
212	264
207	287
221	331
222	308
238	323
282	293
475	320
608	431
377	573
501	524
691	688
570	566
631	647
655	484
406	365
333	404
275	365
322	378
465	470
341	422
432	421
420	430
244	461
282	351
280	358
216	380
250	409
218	430
237	344
222	376
251	447
435	537
449	589
320	359
294	339
285	304
232	237
224	246
236	237
197	304
196	301
208	260
223	228
205	219
192	210
199	220
191	226
205	235
194	234
195	217
212	278
210	236
214	369
198	402
215	435
250	423
212	433
214	348
225	353
221	410
234	300
232	475
256	592
275	473
247	392
286	399
253	476
288	556
302	583
423	702
415	685
323	608
375	673
371	782
375	762
486	638
506	563
620	592
590	554
911	598
1094	684
1431	740
2089	1058
3078	1812
7440	2738
14810	3676
23426	5825
16939	4926
15860	4578
22426	6049
30253	7208
26327	7190
23615	6851
17743	6091
12084	3919
9273	2891
9097	2878
4660	2430
7802	2638
8404	2782
3166	1814
2079	1320
1295	981
1551	950
1083	1065
611	972
448	886
396	751
693	827
1125	907
490	861
375	1061
491	983
348	1125
347	1348
438	1179
550	1095
427	1185
313	1093
246	669
283	568
345	523
321	561
548	436
636	453
402	389
354	362
277	345
253	338
307	322
335	396
473	648
266	570
323	632
438	834
267	741
369	759
253	795
235	978
273	1444
280	1723
324	1673
339	1967
339	1906
439	1940
726	1441
598	1551
611	1917
591	1417
958	1454
584	1522
531	1303
407	1153
492	1184
610	1317
630	1513
785	1175
2306	1270
4242	1853
8544	2367
16172	2670
13710	2208
5185	1484
1638	1930
734	1878
538	1887
453	1456
453	1985
507	2036
864	2251
1139	2162
622	1802
657	1662
555	1502
876	1251
694	845
1334	683
775	622
444	536
296	622
323	709
275	573
316	969
596	1250
634	1497
477	1485
570	1538
433	1525
461	1353
367	1386
448	1633
729	1510
974	1639
670	1578
583	1450
514	1182
456	941
708	955
1131	1019
403	871
335	1197
397	1246
386	1503
326	1219
424	1062
813	1221
1470	1227
797	1046
809	941
701	766
916	723
1353	1160
2308	1165
3622	1473
5399	1568
4951	1218
3774	1559
3439	1246
5398	1488
5306	1470
5634	1776
6787	1530
6484	1286
7213	1439
5463	1544
3117	1384
2018	1980
1624	1815
915	1331
741	1103
654	1056
598	1006
578	1181
445	1719
608	1303
456	1121
392	587
311	502
339	508
304	438
299	443
315	473
246	628
251	910
247	582
235	418
266	329
241	311
1616	445
2408	444
1131	458
415	467
302	531
412	550
293	507
230	389
228	465
220	443
218	467
250	458
374	496
485	617
1272	893
547	1235
280	1808
252	1544
257	1326
298	862
531	800
533	890
982	901
787	787
277	797
267	617
283	797
388	1152
423	1865
525	2463
421	3625
293	3863
324	3061
264	1751
341	920
366	755
368	601
259	743
353	734
686	1096
642	1237
502	1347
493	1383
579	1553
301	1631
330	1636
287	1863
296	1822
308	1680
350	1881
348	1636
459	1435
391	1423
268	1304
246	1259
230	951
257	761
339	529
721	517
719	616
294	702
419	695
843	727
1176	621
1150	495
635	478
530	533
850	485
481	489
344	410
250	385
219	370
233	384
204	430
221	522
201	634
231	731
215	700
310	552
643	537
554	417
260	347
209	242
214	259
224	292
235	393
279	297
287	340
276	313
273	354
258	259
219	313
207	233
201	258
215	317
308	241
438	249
400	258
689	309
806	357
521	472
553	600
602	554
516	628
413	629
587	438
636	565
594	440
357	441
382	324
454	467
248	386
343	360
330	408
296	409
361	410
376	313
228	491
216	449
226	351
219	360
275	419
285	444
446	540
701	502
389	438
524	334
264	325
276	272
232	307
235	271
204	234
206	253
194	264
212	240
193	213
206	229
229	229
193	271
200	229
204	234
241	240
202	346
207	323
231	325
231	414
216	418
239	514
217	352
219	422
219	413
231	554
261	319
226	368
262	543
363	564
320	371
295	385
290	509
288	436
266	523
333	686
379	630
488	706
655	726
368	703
462	718
432	940
479	674
549	688
703	665
1113	684
1649	766
1993	948
3415	1441
5899	2211
12169	3549
20725	5010
19312	4942
12429	4401
13906	4855
22187	5892
27265	7723
27785	7825
23901	7074
19141	5848
11657	3822
10388	3260
7964	2813
4977	3116
10468	2945
8248	2641
2592	1935
1737	1039
1077	1013
1439	1106
1389	1038
760	1022
490	995
451	812
814	781
1194	771
617	868
560	898
778	1054
464	1175
369	1390
419	954
546	786
389	848
296	787
247	671
406	491
545	493
381	592
361	555
394	468
311	415
258	405
334	356
267	434
243	355
562	577
579	479
317	661
297	729
497	910
393	761
329	838
245	1050
299	1259
286	1538
296	1568
346	1627
344	1517
323	2000
463	1790
745	1972
768	1945
537	1903
452	1440
399	1358
434	1033
536	1131
673	983
523	1083
817	899
679	861
1196	1182
3323	1464
4259	2034
10344	2283
15358	2464
6763	1787
2208	1726
1013	1908
745	1851
657	1711
447	1986
354	1416
408	1896
597	2012
576	2160
633	1883
633	1842
545	1691
454	1279
471	825
881	631
570	614
364	534
355	596
282	678
283	707
355	1268
567	1218
759	1683
494	1702
430	1400
483	1443
466	1348
396	1546
502	1479
671	1378
997	1417
471	1433
374	1490
344	1036
336	924
507	980
429	937
341	952
314	1515
313	1518
319	2148
307	1552
423	1310
602	1331
1283	1225
450	924
519	985
1093	707
546	770
724	783
789	842
927	785
1272	868
1605	894
1458	849
1254	930
1606	982
1621	1011
2095	955
3711	965
4867	1262
7559	1533
8472	2008
7788	2110
7896	2127
4062	2193
2044	1567
1365	1095
976	1125
785	1263
859	1492
699	1712
632	1756
526	1196
481	768
340	427
342	546
404	424
287	408
323	506
257	617
299	631
298	450
261	435
237	364
282	341
843	646
2342	608
886	469
466	609
260	818
296	834
295	610
301	494
273	547
252	434
223	470
202	434
385	514
488	617
1112	972
533	1684
305	1978
256	1709
270	1373
339	734
392	831
544	825
625	749
440	607
328	485
242	571
249	852
344	1206
646	2124
671	2933
626	3667
462	4157
328	3245
302	2222
265	1203
318	736
298	640
326	639
356	734
712	894
774	966
518	1236
627	1723
649	1570
314	1676
292	1764
250	1993
281	1728
289	1762
371	1772
387	1709
378	1428
368	1530
307	1646
274	1320
247	1313
253	883
260	640
446	546
468	506
284	617
390	531
944	632
770	611
619	533
380	537
442	632
489	620
423	555
691	407
416	380
273	317
259	436
226	388
224	422
213	581
221	1187
237	1308
228	832
356	638
572	517
306	417
251	276
212	272
263	262
290	274
396	291
272	302
266	297
402	311
370	303
262	252
224	273
227	311
221	333
285	273
389	301
430	300
619	341
498	430
562	564
609	702
1260	738
869	610
336	577
289	541
409	479
468	449
344	489
345	353
317	379
238	346
217	383
208	367
226	308
292	342
313	424
213	386
226	501
209	449
249	360
261	377
306	532
311	566
680	489
924	441
485	505
291	357
238	309
238	324
206	279
200	244
205	279
199	262
192	245
204	232
193	249
207	230
201	213
209	233
197	213
204	215
198	213
206	259
198	319
207	381
210	419
222	467
229	548
265	504
262	428
268	379
233	421
290	430
263	469
409	482
427	425
271	327
306	411
292	535
345	891
308	524
343	630
533	810
699	836
421	845
440	839
604	638
738	722
723	664
1119	739
1374	836
1997	1080
2957	1512
5333	2229
13220	4010
22269	5287
22405	5609
12966	5137
14418	4151
18981	5464
25405	6924
25635	7564
26613	6802
24035	7141
17217	5336
10019	4245
12822	3360
9796	3223
8725	3038
9848	2863
4767	2507
2400	1460
1507	1027
902	1035
789	982
1070	1080
714	1298
410	1083
521	800
461	823
908	921
661	746
462	891
689	1136
512	1615
735	1281
646	788
368	634
338	789
289	698
234	921
304	654
536	590
344	716
244	616
296	528
349	441
615	414
470	425
381	411
276	420
345	488
405	676
296	637
243	848
487	904
519	1020
275	1109
250	1264
303	1435
273	1646
395	1486
400	1899
360	1911
407	1901
501	1456
560	1632
601	1381
536	1469
745	1053
606	920
492	988
699	759
669	840
873	890
1370	895
1058	1050
1499	1318
3975	1547
6039	2240
11643	2439
10053	2449
3005	1398
1161	1678
786	2112
594	2710
613	2196
596	2260
476	1637
318	1763
401	1830
358	2282
450	2015
405	1759
390	1721
315	1240
343	861
395	652
333	653
305	630
331	571
370	679
303	830
360	955
452	1534
540	1768
837	1618
530	1472
428	1570
419	1654
366	1330
411	1698
365	1442
445	1567
344	1555
349	1218
371	1285
352	1274
483	886
391	977
301	1050
289	1405
355	1735
370	1927
370	1556
545	1588
742	1597
914	1472
591	923
667	741
712	674
485	789
614	726
458	672
485	758
488	762
571	690
528	559
484	617
499	669
723	750
701	772
897	611
1138	818
2756	911
4595	1403
7596	1696
11287	2039
8997	2253
7568	1567
3603	1382
2083	1118
1153	1338
1061	1678
807	1644
773	1589
614	1115
650	830
397	508
448	445
406	425
300	469
323	557
301	687
293	627
272	521
289	467
291	438
321	354
456	841
604	514
444	524
325	809
274	765
305	918
474	736
725	606
239	513
233	517
207	754
231	639
273	530
356	871
538	1267
353	2014
320	1768
285	1682
273	1012
414	656
466	723
527	744
547	744
376	680
250	640
227	592
282	798
313	1127
375	1930
493	2472
484	3300
576	3417
511	2596
393	1663
389	1029
260	627
308	570
281	563
404	687
597	747
509	1164
353	1119
506	1313
661	1518
379	1858
595	1536
549	1735
335	1760
336	1777
440	2144
617	1811
466	1616
496	1548
607	1571
457	1411
309	1104
270	827
260	768
263	597
263	626
333	575
290	615
549	527
568	554
505	659
308	835
371	740
335	739
363	581
903	541
650	370
268	345
215	422
195	472
233	432
261	601
318	1166
227	1257
276	764
229	430
243	347
209	335
203	277
215	260
226	260
232	232
294	234
259	317
362	268
686	259
699	290
311	255
236	220
213	269
222	267
232	311
256	270
396	312
460	298
350	315
427	552
1013	553
1282	658
669	680
325	524
261	611
332	358
265	361
240	354
270	381
229	357
214	407
232	343
240	399
280	347
274	364
256	437
221	410
235	433
297	386
411	345
302	420
330	605
410	691
963	611
1110	534
451	451
300	390
304	358
289	311
246	335
259	309
213	303
203	288
196	275
196	250
216	240
195	220
220	233
228	215
200	250
230	262
215	245
221	252
210	359
248	385
226	642
228	422
227	578
214	527
254	444
237	391
236	345
253	353
271	419
347	421
405	425
368	404
288	558
345	825
289	678
316	478
347	715
458	603
532	755
395	801
555	824
631	794
836	682
999	712
1221	836
1616	1133
2594	1192
4979	1886
11833	3285
20056	5680
25561	6060
15482	5568
12358	4262
17519	4949
19138	6343
28228	7294
25060	7562
21585	7102
19829	7146
14283	5116
10878	3771
15354	3384
11657	3181
11357	2699
6440	2508
3095	1825
3013	1302
1788	1110
1013	933
625	986
696	1076
645	1163
563	893
459	824
433	665
751	803
522	774
348	847
584	914
497	1157
544	1028
781	719
473	735
423	701
289	683
232	730
253	635
317	605
361	568
294	528
372	597
485	506
421	543
1008	428
822	425
345	352
256	541
380	814
340	673
262	890
408	1031
329	1182
326	1101
235	1255
264	1223
266	1667
295	1668
354	1649
349	1922
305	1792
395	1318
388	1427
392	1166
460	1060
1129	792
1225	880
753	780
699	707
590	808
895	938
1303	946
1370	1130
2107	1770
4717	2099
8065	3070
12547	2900
7365	2197
1290	1330
853	1455
622	1635
452	2030
476	2005
418	2032
353	1689
407	1743
333	1812
524	2161
487	2223
561	1968
447	1441
360	1103
308	826
352	718
329	807
293	756
367	638
744	791
479	1095
340	1088
393	1295
409	1350
587	1557
524	1691
382	1432
340	1297
301	1491
416	1544
434	1254
329	1404
410	1358
424	1464
834	1749
662	1375
395	994
325	857
265	989
413	993
433	1530
609	1489
465	1340
684	1472
968	1943
[truncated: 113,602 more rows]

## Sheet: Fig. 5d
	Confocal deconvolved	STED deconvolved	Confocal deconvolved normalized	STED deconvolved normalized
0	4399.83	41.278	0.122365	0.00925335
	4500.79	35.499	0.125172	0.00795786
	4709.23	34.039	0.130969	0.00763057
	5033.52	37.396	0.139988	0.00838312
	5483.52	45.34	0.152503	0.0101639
	6070.29	59.944	0.168822	0.0134377
	6804.81	81.778	0.18925	0.0183323
	7698.24	113.14	0.214097	0.0253628
	8760.7	156.031	0.243645	0.0349777
	9998.29	212.267	0.278065	0.0475842
	11412.8	285.306	0.317404	0.0639575
	13001.2	379.783	0.36158	0.0851365
	14751.3	508.067	0.410251	0.113894
	16643.8	686.588	0.462885	0.153913
0.19886	18650.2	939.512	0.518686	0.210612
	20733.6	1300.83	0.576626	0.291609
	22849.7	1802.91	0.635478	0.404162
	24950.5	2444.03	0.693903	0.547881
	26983.3	3156.87	0.750437	0.70768
	28897.3	3817.39	0.803668	0.855751
	30645.1	4286.69	0.852278	0.960953
	32184.8	4460.87	0.895097	1
	33484	4300.08	0.93123	0.963956
	34519.1	3845.93	0.960018	0.862148
	35276.6	3217.66	0.981085	0.721307
	35754.1	2563.72	0.994364	0.574713
	35956.7	2002.36	1	0.448871
	35899.3	1602.09	0.998402	0.359142
0.39771	35601.5	1391.48	0.99012	0.311931
	35086.9	1362.81	0.975809	0.305504
	34383.6	1458.58	0.956248	0.326973
	33521.1	1580.54	0.932263	0.354313
	32529.2	1641.12	0.904675	0.367891
	31438.9	1620.45	0.874352	0.36326
	30278.8	1579.79	0.842089	0.354144
	29077.9	1600.52	0.808691	0.35879
	27862.3	1717	0.774884	0.384902
	26658.1	1881.02	0.741392	0.421671
	25486.4	1982.53	0.708807	0.444426
	24367.9	1922.97	0.677701	0.431076
	23320.1	1692.89	0.648561	0.379497
	22357	1371.92	0.621775	0.307546
0.59657	21489.5	1059.4	0.597648	0.237488
	20727.1	814.174	0.576446	0.182515
	20075.6	649.633	0.558325	0.145629
	19536.4	553.397	0.543331	0.124056
	19110.1	509.842	0.531475	0.114292
	18793.9	506.839	0.52268	0.113619
	18582.8	533.2	0.51681	0.119528
	18469	583.375	0.513645	0.130776
	18443.3	655.416	0.512929	0.146926
	18493.8	755.503	0.514334	0.169362
	18606.4	894.031	0.517466	0.200416
	18766.6	1080.19	0.521921	0.242147
	18959.1	1321.07	0.527276	0.296145
	19167.3	1619.34	0.533065	0.36301
0.79542	19375.8	1954.02	0.538864	0.438036
	19568.6	2266.18	0.544227	0.508014
	19732.5	2477.62	0.548783	0.555411
	19855.2	2547.33	0.552197	0.571039
	19926.6	2492.6	0.554183	0.55877
	19939.5	2352.14	0.554543	0.527282
	19889.3	2155.62	0.553145	0.483228
	19773.1	1924.39	0.549913	0.431393
	19591.3	1682.29	0.544857	0.377121
	19346.2	1452.54	0.538041	0.325617
	19041.5	1246.57	0.529567	0.279445
	18683.3	1062.29	0.519606	0.238134
	18278.4	896.308	0.508345	0.200927
	17834.9	754.947	0.49601	0.169238
	17361.6	653.128	0.482848	0.146413
1.00848	16868.2	600.985	0.469126	0.134724
	16364.9	591.668	0.455128	0.132635
	15862.2	604.136	0.441148	0.13543
	15371.1	617.505	0.427489	0.138427
	14902.2	625.72	0.414448	0.140269
	14465.9	645.554	0.402315	0.144715
	14073.7	710.079	0.391405	0.159179
	13735.2	850.996	0.381991	0.190769
	13459.5	1081.19	0.374324	0.242372
	13256.9	1376.94	0.36869	0.308672
	13136.3	1679.21	0.365337	0.376431
	13105.9	1923.63	0.364491	0.431222
	13174.4	2080.47	0.366396	0.466381
	13348.9	2161.76	0.371248	0.484604
1.20734	13635.3	2175.14	0.379215	0.487604
	14039.8	2090.58	0.390464	0.468649
	14565.8	1877.23	0.405092	0.420821
	15213.8	1563.84	0.423114	0.350568
	15982.4	1234.51	0.44449	0.276741
	16865.4	969.946	0.469047	0.217434
	17850.8	811.279	0.496452	0.181866
	18920.9	763.574	0.526214	0.171172
	20050.7	808.926	0.557634	0.181338
	21207	927.998	0.589791	0.208031
	22352.9	1120.88	0.621661	0.25127
	23443.4	1408.75	0.651989	0.315802
	24428.8	1807.82	0.679393	0.405262
	25258.8	2292.38	0.702477	0.513886
1.4062	25883.7	2785.35	0.719858	0.624395
	26258.4	3190.3	0.730278	0.715174
	26346.6	3428.14	0.732729	0.76849
	26123.8	3446.82	0.726535	0.772679
	25579.5	3212.32	0.711398	0.72011
	24718.1	2735.18	0.68744	0.61315
	23560.1	2116.16	0.655234	0.474382
	22140.8	1515.31	0.615761	0.339689
	20506.9	1058.66	0.570322	0.237321
	18714.4	778.192	0.520471	0.174448
	16823.2	629.142	0.467874	0.141036
	14893.8	540.778	0.414214	0.121227
	12983.8	458.194	0.361094	0.102714
	11144.1	362.112	0.309931	0.0811752
1.60505	9416.62	262.054	0.261887	0.058745
	7833.04	175.276	0.217846	0.0392919
	6413.84	112.39	0.178376	0.0251946
	5168.83	75.224	0.143751	0.0168631
	4099.28	61.226	0.114006	0.0137251
1.67607	3199.25	68.75	0.088975	0.0154118
max value	35956.7	4460.87

## Sheet: Supp. Fig. 2c
Experiment 01
Samples	Lane		No Bands	Total Band Vol	Total Lane Vol	Lane		No Bands	Total Band Vol	Total Lane Vol	Normalization factor	Normalized FLAG	% of WT			The averages are shown in Supplementary Table 1
WT	Lane 1	FLAG	1	21837563	75368218	Lane 1	Tubb3	1	14646710	35810139	0.769191	2.83903e+07	100
WT eRF	Lane 2	FLAG	1	21146925	75396756	Lane 2	Tubb3	1	15940222	36705171	0.837122	2.52615e+07	88.9793
211	Lane 3	FLAG	1	6865319	66330531	Lane 3	Tubb3	1	12819389	27982278	0.673227	1.01976e+07	35.9194
211 eRF	Lane 4	FLAG	1	7498710	66613096	Lane 4	Tubb3	1	13935334	29605987	0.731833	1.02465e+07	36.0915
363	Lane 5	FLAG	1	9305824	67638700	Lane 5	Tubb3	1	14156872	30121172	0.743467	1.25168e+07	44.0883
363 eRF	Lane 6	FLAG	1	10807162	68349123	Lane 6	Tubb3	1	13010947	28936437	0.683287	1.58164e+07	55.7107
438	Lane 7	FLAG	1	7666546	66717442	Lane 7	Tubb3	1	12055747	27163402	0.633124	1.21091e+07	42.6522
438 eRF	Lane 8	FLAG	1	9525545	67836441	Lane 8	Tubb3	1	11999166	27652991	0.630152	1.51163e+07	53.2445
468	Lane 9	FLAG	1	5688360	65893171	Lane 9	Tubb3	1	13655704	28020291	0.717147	7.93193e+06	27.9389
468 eRF	Lane 10	FLAG	1	6289314	66197636	Lane 10	Tubb3	1	19041696	33379149	1	6289314	22.1531
control	Lane 11	FLAG	0	0	64792423	Lane 11	Tubb3	1	15591254	28735490	0.818795	0	0
								max tubb	19041696
Experiment 02
Samples	Antibody	Lane	No Bands	Total Band Vol	Normalization factor	Antibody	Lane	No Bands	Total Band Vol	Normalized FLAG	% of the WT
WT	Tubb3	Lane 1	1	18676019	0.816345	FLAG	Lane 1	1	16676936	2.04288e+07	100
WT eRF	Tubb3	Lane 2	1	20695537	0.90462	FLAG	Lane 2	1	13807201	1.5263e+07	74.7131
211	Tubb3	Lane 3	1	14599856	0.638172	FLAG	Lane 3	1	3601055	5.64276e+06	27.6216
211 eRF	Tubb3	Lane 4	1	17610704	0.769779	FLAG	Lane 4	1	5252490	6.82337e+06	33.4008
363	Tubb3	Lane 5	1	17282461	0.755431	FLAG	Lane 5	1	5957763	7.88657e+06	38.6052
363 eRF	Tubb3	Lane 6	1	19444856	0.849951	FLAG	Lane 6	1	7052121	8.29709e+06	40.6147
438	Tubb3	Lane 7	1	22514426	0.984125	FLAG	Lane 7	1	5630127	5.72095e+06	28.0043
438 eRF	Tubb3	Lane 8	1	22877612	1	FLAG	Lane 8	1	7133685	7133685	34.9198
468	Tubb3	Lane 9	1	19607059	0.857041	FLAG	Lane 9	1	3650405	4.25931e+06	20.8495
468 eRF	Tubb3	Lane 10	1	19038013	0.832168	FLAG	Lane 10	1	3556253	4.27348e+06	20.9189
control	Tubb3	Lane 11	1	19509865	0.852793	FLAG	Lane 11	0	0	0	0
				22877612
Experiment 03
Samples	Antibody	Lane	No Bands	Total Band Vol	Normalization factor		Antibody	Lane	No Bands	Total Band Vol	Normalized FLAG	% of the WT
WT	Tubb3	Lane 1	1	20855030	0.852029		FLAG	Lane 1	1	21348190	2.50557e+07	100
WT eRF	Tubb3	Lane 2	1	22149445	0.904912		FLAG	Lane 2	1	18767160	2.07392e+07	82.7724
211	Tubb3	Lane 3	1	21746943	0.888468		FLAG	Lane 3	1	5517904	6.21058e+06	24.7871
211 eRF	Tubb3	Lane 4	1	21070731	0.860842		FLAG	Lane 4	1	9530118	1.10707e+07	44.1843
363	Tubb3	Lane 5	1	20563196	0.840106		FLAG	Lane 5	1	7703108	9.16921e+06	36.5953
363 eRF	Tubb3	Lane 6	1	20415567	0.834075		FLAG	Lane 6	1	10711257	1.28421e+07	51.2541
438	Tubb3	Lane 7	1	24476899	1		FLAG	Lane 7	1	9087320	9087320	36.2685
438 eRF	Tubb3	Lane 8	1	21666150	0.885167		FLAG	Lane 8	1	11633914	1.31432e+07	52.4558
468	Tubb3	Lane 9	1	21824116	0.891621		FLAG	Lane 9	1	5567957	6.24476e+06	24.9235
468 eRF	Tubb3	Lane 10	1	20654710	0.843845		FLAG	Lane 10	1	8629489	1.02264e+07	40.8146
control	Tubb3	Lane 11	1	23414961	0.956615		FLAG	Lane 11	0	0	0	0
				24476899

## Sheet: Supp. Fig. 2f
Exp_01																Exp_02															Exp_03
20210925_FLAG-NFL ND7-23 lysates lipo2k_exp01 WB01_FLAG																20210927_FLAG-NFL ND7-23 lysates lipo2k_exp02 WB01_FLAG															20210929_FLAG-NFL ND7-23 lysates lipo2k_exp03 WB01_FLAG
image that was used for analysis																image that was used for analysis															image that was used for analysis
20210925_FLAG-NFL ND7-23 lysates lipo2k_exp01 WB01_FLAG mem1 TCO 20s																20210927_FLAG-NFLND7-23lysateslipo2k_exp02WB01_FLAGmem1TCO15s															20210929_FLAG-NFL ND7-23 lysates lipo2k_exp03 WB01_FLAG mem1 TCO 20s
			FLAG															FLAG															FLAG
				Band No	Volume	Vol+BkGnd	Bkgnd	Calib Vol(ug)	Norm'd Vol	Peak Height	Area	Band %	MW	Rf					Band No	Volume	Vol+BkGnd	Bkgnd	Calib Vol(ug)	Norm'd Vol	Peak Height	Area	Band %	MW	Rf					Band No	Volume	Vol+BkGnd	Bkgnd	Calib Vol(ug)	Norm'd Vol	Peak Height	Area	Band %	MW	Rf
WT	TCO	full length	Lane 1	1	9036405	9496454	460049	-	0	57213.4	600	100	-	0.143		WT	full length	Lane 1	1	4305538	8115255	3809717	-	0	34211.9	442	100	-	0.102		WT	full length	Lane 1	1	4.67142e+06	13992847	9.32143e+06	-	0	32923.6	570	100	-	0.071
WT eRF	TCO	full length	Lane 2	1	6.62908e+06	7209485	580402	-	0	42583.1	600	100	-	0.151		WT eRF	full length	Lane 2	1	6855328	11383418	4528090	-	0	49996.6	520	100	-	0.105		WT eRF	full length	Lane 2	1	5.22096e+06	14555438	9.33448e+06	-	0	36804.8	570	100	-	0.077
211	TCO	full length	Lane 3	1	81612.8	174150	92537.2	-	0	707.41	180	100	-	0.151		211	full length	Lane 3	1	242974	2244470	2.0015e+06	-	0	2264.17	234	89.142	-	0.102		211	full length	Lane 3	1	64566.9	2985890	2.92132e+06	-	0	546.84	180	100	-	0.079
211 eRF	TCO	full length	Lane 4	1	372079	514427	142348	-	0	2989.15	270	100	-	0.159		211	truncation	Lane 3	2	29594.5	1581442	1.55185e+06	-	0	205.08	182	10.858	-	0.691		211 eRF	full length	Lane 4	1	163608	3573733	3410125	-	0	1372.44	210	100	-	0.079
363	TCO	full length	Lane 5	1	1.84348e+06	2098713	255237	-	0	14087	390	38.059	-	0.159		211 eRF	full length	Lane 4	1	1.18405e+06	3862298	2.67825e+06	-	0	10492	312	95.175	-	0.102		363	full length	Lane 5	1	1209833	9535481	8325648	-	0	8879.33	510	30.535	-	0.087
363	TCO	truncation	Lane 5	2	3000229	3271453	271224	-	0	19540.6	480	61.941	-	0.539		211 eRF	truncation	Lane 4	2	60022.6	1613167	1.55314e+06	-	0	527.64	182	4.825	-	0.7		363	truncation	Lane 5	2	2.75223e+06	11070972	8.31874e+06	-	0	17382.3	510	69.465	-	0.347
363 eRF	TCO	full length	Lane 6	1	1.96256e+06	2222082	259517	-	0	13894.4	420	86.541	-	0.151		363	full length	Lane 5	1	1.61388e+06	4736703	3.12282e+06	-	0	13804.8	364	37.024	-	0.096		363 eRF	full length	Lane 6	1	2.73764e+06	12056090	9.31845e+06	-	0	18464.7	570	73.866	-	0.085
363 eRF	TCO	truncation	Lane 6	2	305217	485315	180098	-	0	1347.57	330	13.459	-	0.539		363	truncation	Lane 5	2	2745161	6311669	3566508	-	0	19789.4	416	62.976	-	0.382		363 eRF	truncation	Lane 6	2	968585	7812184	6843599	-	0	5991.06	420	26.134	-	0.344
438	TCO	full length	Lane 7	1	75253.4	209449	134196	-	0	683.2	210	2.252	-	0.143		363 eRF	full length	Lane 6	1	2844149	6422269	3578120	-	0	21663.7	416	79.154	-	0.088		438	full length	Lane 7	1	109279	3536972	3.42769e+06	-	0	997.12	210	2.738	-	0.077
438	TCO	truncation	Lane 7	2	3.26577e+06	3588169	322400	-	0	12800.5	570	97.748	-	0.384		363 eRF	truncation	Lane 6	2	749020	3646701	2.89768e+06	-	0	5739.98	338	20.846	-	0.374		438	truncation	Lane 7	2	3.88166e+06	13665486	9.78382e+06	-	0	19643.1	600	97.262	-	0.243
438 eRF	TCO	full length	Lane 8	1	167718	297698	129980	-	0	1330.78	240	20.318	-	0.143		438	full length	Lane 7	1	205757	2437652	2231895	-	0	1904.5	260	4.579	-	0.079		438 eRF	full length	Lane 8	1	334878	4727841	4392963	-	0	2651.23	270	20.171	-	0.079
438 eRF	TCO	truncation	Lane 8	2	657759	863738	205979	-	0	3705.41	390	79.682	-	0.392		438	truncation	Lane 7	2	4287916	8538026	4250110	-	0	26488.5	494	95.421	-	0.269		438 eRF	truncation	Lane 8	2	1.3253e+06	8645078	7.31977e+06	-	0	7365.23	450	79.829	-	0.246
468	TCO	full length	Lane 9	1	112456	272808	160352	-	0	1084.05	210	3.036	-	0.147		438 eRF	full length	Lane 8	1	1232703	4351700	3118997	-	0	10482.3	364	29.891	-	0.076		468	full length	Lane 9	1	48585.5	2987381	2.9388e+06	-	0	388.58	180	1.852	-	0.074
468	TCO	truncation	Lane 9	2	3591647	3976416	384769	-	0	18596	570	96.964	-	0.318		438 eRF	truncation	Lane 8	2	2891229	6692684	3801455	-	0	18152	442	70.109	-	0.266		468	truncation	Lane 9	2	2.57527e+06	10894107	8.31884e+06	-	0	16386.5	510	98.148	-	0.19
468 eRF	TCO	full length	Lane 10	1	307023	474122	167099	-	0	2569.44	300	19.164	-	0.139		468	full length	Lane 9	1	53754.3	1609699	1.55594e+06	-	0	379.34	182	2.614	-	0.071		468 eRF	full length	Lane 10	1	315052	4705237	4.39018e+06	-	0	2421.58	270	21.804	-	0.071
468 eRF	TCO	truncation	Lane 10	2	1.29504e+06	1511156	216113	-	0	1385.87	390	80.836	-	0.298		468	truncation	Lane 9	2	2.00298e+06	5798288	3.79531e+06	-	0	13753.6	442	97.386	-	0.21		468 eRF	truncation	Lane 10	2	1.12987e+06	7958645	6.82878e+06	-	0	7186.79	420	78.196	-	0.188
																468 eRF	full length	Lane 10	1	885254	3777208	2891954	-	0	7475.46	338	34.654	-	0.065
																468 eRF	truncation	Lane 10	2	1.66928e+06	5004871	3.33559e+06	-	0	12404.5	390	65.346	-	0.198
The averages are shown in Supplementary Table 2

## Sheet: Supp. Fig. 3
20211104_FLAG-NFL ND7-23 EMBL-426-M15_exp01 WB03_FLAG
image that was used for analysis
20211104_FLAG-NFL ND7-23 EMBL-426-M15_exp01 WB03_FLAG mem1 +-TCO 40s
				Band No	Volume	Vol+BkGnd	Bkgnd	Calib Vol(ug)	Norm'd Vol	Peak Height	Area	Band %	MW	Rf
WT	full length	TCO	Lane 1	1	5.18282e+06	14178513	8.9957e+06	-	0	29817.8	504	100	-	0.106
WT eRF	full length	TCO	Lane 2	1	3.73629e+06	13746306	1.001e+07	-	0	15341.6	560	100	-	0.106
363 426	full length	TCO	Lane 3	1	672616	8130359	7.45774e+06	-	0	4908.57	420	48.604	-	0.116
363 426	truncation	TCO	Lane 3	2	711241	7166743	6.4555e+06	-	0	5060.65	364	51.396	-	0.455
363 426 eRF	full length	TCO	Lane 4	1	1.37311e+06	8340903	6.96779e+06	-	0	10906.6	392	97.395	-	0.113
363 426 eRF	truncation	TCO	Lane 4	2	36730.7	4008208	3.97148e+06	-	0	268.83	224	2.605	-	0.455
363 M15	full length	TCO	Lane 5	1	519023	5485970	4.96695e+06	-	0	4316.65	280	40.383	-	0.113
363 M15	truncation	TCO	Lane 5	2	766240	6726366	5.96013e+06	-	0	5860.04	336	59.617	-	0.452
363 M15 eRF	full length	TCO	Lane 6	1	2.31999e+06	9797317	7.47732e+06	-	0	17735.5	420	90.143	-	0.116
363 M15 eRF	truncation	TCO	Lane 6	2	253697	5223152	4969455	-	0	2125.5	280	9.857	-	0.452
WT	full length	no TCO	Lane 8	1	5.0936e+06	15609252	1.05157e+07	-	0	36529.2	588	100	-	0.12
WT eRF	full length	no TCO	Lane 9	1	3.018e+06	11006238	7.98824e+06	-	0	22910	448	100	-	0.113
363 426	truncation	no TCO	Lane 10	1	101344	4069923	3.96858e+06	-	0	824.14	224	100	-	0.442
363 426 eRF	truncation	no TCO	Lane 11	1	7170.07	5956149	5.94898e+06	-	0	33.68	336	100	-	0.432
363 M15	truncation	no TCO	Lane 12	1	185464	4650726	4.46526e+06	-	0	1422.93	252	100	-	0.429
363 M15 eRF	truncation	no TCO	Lane 13	1	11227	4471843	4460616	-	0	69.71	252	100	-	0.415

## Sheet: Supp. Fig. 6b
FLAGvsNFL colocalization
Scatterplot data								Results table from the EZ Colocalization plugin									Results Summary:
X	Y							Label	TOS(linear)	TOS(log2)	PCC	SRCC	ICQ	M1	M2
204	4944							image 1: cell 1	NaN	NaN	0.799	0.902	0.366	1	1		Reporter 1 (Ch.1) image(s): 20210419_003_CN D11_NfL K363 TCO-A_SiRtz_FLAG488_NfL555_0 FLAG cr.tif (Unaligned)
179	2560																Reporter 2 (Ch.2) image(s): 20210419_003_CN D11_NfL K363 TCO-A_SiRtz_FLAG488_NfL555_1 NfL cr.tif (Unaligned)
171	1224																Cell identification input image(s):
164	612
163	324																Number of cells analyzed = 1
182	262
197	256
203	339																-----------------------------------------------------
190	289																Threshold Overlap Score linearly rescaled [TOS(linear)]
219	315
205	312																mean = NaN
186	369																standard deviation = NaN
232	376																median = NaN
282	404
816	343																Interpretation:
1479	660																TOS(linear) is a measure of the overlap of pixels above the threshold for two or three reporter channels, normalized for the expected overlap to occur by chance, which is rescaled so the value is a fraction of the difference between the null hypothesis and the maximum possible colocalization or anticolocalization for the selected thresholds.
4934	2137																For example, 0.5 is halfway between the null distribution and complete overlap for the selected percentages.
6803	3444
9926	5743																-1 = complete anticolocalization
13769	7794																0 = noncolocalization
16788	10754																1 = complete colocalization
14184	11835
14035	12473																-----------------------------------------------------
11398	11220																Threshold Overlap Score logarithmically rescaled [TOS(log2)]
11527	12459
13020	16768																mean = NaN
14426	18009																standard deviation = NaN
13371	16932																median = NaN
12318	15826
9372	13052																Interpretation:
9140	11942																TOS(log) is the same as TOS(linear) except the rescaling is logarithmic instead of linear.
9290	12324																For example: 0.5 is halfway between the null distribution and complete overlap of selected percentages on the log scale.
7601	11229
8300	8999																-1 = complete anticolocalization
10425	11560																0 = noncolocalization
12078	18270																1 = complete colocalization
11500	16248
12360	15857																-----------------------------------------------------
15313	17336																Pearson's Correlation Coefficient (PCC)
13087	15485
9491	11481																mean = 0.7985061722435216
7207	9096																standard deviation = 0.0
5532	8360																median = 0.7985061722435216
4639	6245
5182	4310																Interpretation:
5297	4029																PCC measures the correlation between the pixel values for two reporter channels.
4254	3515
4862	2755																-1 = complete anticolocalization
5645	3845																0 = noncolocalization
5280	3600																1 = complete colocalization
3545	2999
2458	2074																-----------------------------------------------------
1109	1450																Spearman's Rank Correlation Coefficient (SRCC)
694	730
482	562																mean = 0.9017915609575673
293	369																standard deviation = 0.0
184	494																median = 0.9017915609575673
182	310
200	326																Interpretation:
204	246																SRCC measures the ranked correlation of pixel values for two reporter channels.
170	280
179	375																-1 = complete anticolocalization
189	709																0 = noncolocalization
172	596																1 = complete colocalization
165	1211
158	1055																-----------------------------------------------------
204	1081																Intensity Correlation Quotient (ICQ)
198	788
182	611																mean = 0.36602965664895726
200	1461																standard deviation = 0.0
169	1831																median = 0.36602965664895726
207	1713
195	1195																Interpretation:
181	419																ICQ measures the proportion of pixels that are below or above the mean for all of two or three reporter channels.
167	307
184	342																-0.5 = complete anticolocalization
179	319																0 = noncolocalization
200	288																0.5 = complete colocalization
174	325
194	371																-----------------------------------------------------
245	279																Manders' Colocalization Coefficient (MCC; components M1, M2, and M3) of Channel 1
221	309
208	294																mean = 0.9998260260063807
160	287																standard deviation = 0.0
154	268																median = 0.9998260260063807
165	277
170	300																Interpretation:
170	357																MCC measures the intensity weighted proportion of signal which overlaps above the thresholds for two or three channels.
147	245
163	287																0 = complete anticolocalization
237	357																1 = complete colocalization
220	411
260	574																-----------------------------------------------------
314	460																Manders' Colocalization Coefficient (MCC; components M1, M2, and M3) of Channel 2
262	764
297	602																mean = 1.0
282	663																standard deviation = 0.0
732	422																median = 1.0
720	358
564	327																Interpretation:
368	246																MCC measures the intensity weighted proportion of signal which overlaps above the thresholds for two or three channels.
237	364
240	523																0 = complete anticolocalization
255	401																1 = complete colocalization
240	249
179	275																-----------------------------------------------------
177	256
152	295
166	3627
182	2070
170	905
171	508
187	398
174	344
196	328
199	420
217	396
190	409
228	316
259	381
244	271
317	418
618	369
1236	562
3348	896
6680	2443
8704	5075
11923	6115
16370	9964
14545	12682
13566	14045
12485	11659
11349	11596
9328	12020
10765	14135
13464	18404
12805	17293
10973	14852
10464	12984
9590	12957
8063	11703
7939	10249
9405	9659
10527	15892
9918	16650
12092	16831
12439	16501
13247	15702
10428	13681
7373	9067
6121	7674
5283	6258
5736	4973
5645	3577
5196	4128
4763	3827
5713	3812
5932	4516
4739	4016
3212	2976
2131	1729
1172	1007
382	590
268	463
237	325
197	285
196	331
168	334
193	347
173	310
184	384
165	661
178	754
157	801
178	876
175	829
184	777
163	829
181	1252
156	2276
178	1531
193	544
166	476
167	586
160	381
150	327
186	357
222	441
220	470
216	297
188	320
190	447
172	354
178	283
152	261
173	318
208	308
167	341
222	312
167	395
229	487
264	952
267	915
220	822
335	878
657	485
779	305
557	357
594	384
490	356
382	414
261	419
254	289
196	347
217	272
169	284
162	3103
159	1353
177	666
167	506
172	289
202	370
154	335
207	375
183	281
181	338
231	344
262	384
215	333
345	358
479	342
968	671
2722	788
5962	1928
8882	3902
9859	5668
11841	8350
13862	13671
11749	11206
9192	11267
8284	10935
7336	10662
8643	10760
10380	12694
12404	14142
10637	12241
11223	12125
8506	12833
7986	14831
7156	10893
7946	10624
9270	13590
9875	15745
12795	18096
12552	18558
12878	17737
12670	17081
7727	11919
5543	7701
5464	6635
5929	6167
5863	4485
5616	5296
5510	4283
6152	3625
6324	3934
5844	4350
5188	3405
3601	2900
1743	1572
863	652
402	481
189	344
207	334
241	404
207	428
223	355
175	370
183	411
224	342
233	652
211	552
209	675
177	941
243	1117
178	990
209	787
193	1093
188	1284
218	882
174	791
172	463
203	332
159	378
157	333
229	667
205	1117
159	833
184	621
173	379
157	461
181	376
202	354
177	294
163	339
177	328
196	322
205	492
220	470
239	600
182	1127
183	844
209	682
341	387
546	375
783	401
984	491
846	482
478	564
339	284
187	303
225	412
154	338
150	330
200	2408
170	1422
179	637
174	346
154	257
172	309
162	276
177	273
189	236
186	237
210	295
197	372
285	355
450	328
489	468
811	538
2446	538
5189	2244
8532	3262
10256	5872
10982	6459
10897	9995
8750	10279
6506	11148
6217	8708
6258	8065
6787	6348
7155	9134
8267	9446
7956	10022
8718	12389
8415	12525
9053	12790
8569	12856
7951	11321
9207	11417
10845	16915
11897	18059
11587	19525
12027	19021
14548	18744
9755	14172
5595	8569
5408	6514
5388	5689
6694	7469
6545	6147
5957	5290
6162	4622
6829	4163
5415	4216
6276	4519
5622	4485
3016	3008
1279	1166
468	738
226	444
283	470
198	302
236	475
250	378
200	317
228	551
239	403
250	468
196	405
197	690
228	997
199	1092
205	1157
214	1121
217	936
180	775
213	1096
184	1053
205	965
212	552
162	480
154	591
170	1205
223	1470
194	1065
199	996
206	628
162	374
205	369
198	388
156	376
199	285
190	383
170	357
175	259
171	324
178	670
193	1092
184	815
275	473
306	388
579	344
1132	349
1428	641
918	553
393	434
306	468
222	454
191	275
187	301
204	271
161	1614
160	869
165	530
191	348
177	256
196	251
171	330
181	301
162	309
196	352
228	305
185	272
283	294
286	390
466	393
1017	315
2016	972
3768	1754
5787	2165
9055	5283
9840	7488
8902	8006
7517	7464
5963	6325
5456	6241
4889	5115
5608	5489
5325	6054
6121	7577
6458	8648
7052	8673
6986	9670
8859	11725
9286	11311
8401	11519
8807	12107
10897	14596
12591	16325
11919	17549
11405	19619
12641	18401
9481	17003
7973	11157
6523	7913
5526	6760
6319	6622
7731	7087
7269	5919
6118	5936
6798	5931
6464	4841
6710	5123
6539	4942
5154	3719
2653	2084
1051	1249
495	611
336	401
196	267
273	290
217	234
240	466
209	292
226	425
191	341
221	429
184	610
272	725
247	867
228	1139
218	1384
213	1232
215	1022
178	1242
208	902
195	890
179	627
174	632
179	545
160	1023
185	1713
172	1588
164	1117
199	921
193	440
166	435
171	391
203	388
192	275
184	334
183	313
219	373
200	493
228	748
197	802
256	1072
249	901
470	542
542	630
1333	422
1425	944
1157	738
421	551
380	358
265	432
161	228
170	255
157	271
158	2079
159	624
165	345
165	302
170	334
153	398
156	269
202	333
210	234
195	243
218	340
255	395
261	336
371	280
654	417
1089	486
2319	860
3719	1547
4892	2947
6978	4180
8073	6809
7959	7801
6452	6699
5179	5292
5065	4799
4905	4642
4590	4933
4288	5064
5362	5880
6044	6987
6230	6529
5997	8724
7007	8877
7414	10814
9408	10390
8470	11526
10965	13956
11549	16335
13358	16729
11251	15333
11998	16582
12922	18356
11939	14794
8338	10222
6031	6294
5464	7292
7417	8188
7368	9199
6169	7630
6558	6183
6666	5630
7088	5598
7530	6421
7224	4967
4430	3068
1763	1616
739	912
392	562
240	450
236	387
208	379
249	361
209	254
202	285
202	286
247	395
210	352
212	447
182	500
241	940
256	1326
207	1440
237	1181
216	813
182	981
166	888
158	763
163	876
153	1209
203	1586
161	1003
206	1452
191	1893
164	1237
187	857
168	708
161	562
175	410
163	309
157	410
182	468
214	333
200	452
216	795
212	1424
292	1814
243	1249
304	1153
753	491
1513	451
1293	642
630	447
373	408
334	354
232	319
193	288
188	339
189	312
175	1286
180	650
152	317
170	311
166	389
163	259
156	325
161	306
217	248
225	262
252	407
242	335
299	353
440	293
798	489
1655	513
3016	857
3675	1197
4606	2122
5926	3269
6600	5627
6099	5886
5847	6156
4559	4605
5088	4525
5077	4066
4584	4904
4163	4878
4821	5553
4997	5398
5996	5840
5030	6524
5412	8119
6432	8604
8476	9107
8345	10129
8617	13104
10849	13917
12308	15534
10902	17111
11003	14919
13868	18591
13861	17446
9101	13988
6354	8117
5734	6401
6918	7867
7424	9252
6249	8584
6247	6214
6829	6820
9228	6164
9930	6472
8672	7069
6441	5119
3257	3277
1624	1547
711	710
428	593
305	315
270	319
221	352
265	268
193	450
209	326
328	341
405	347
273	473
190	655
198	580
210	956
187	953
197	997
211	918
184	1131
162	1261
200	678
167	1332
190	1679
166	1469
186	868
165	924
167	1072
201	1443
177	1122
176	738
187	499
170	480
173	551
168	471
153	309
168	504
230	522
181	894
256	1113
310	973
253	856
425	556
991	358
1492	407
1334	573
594	445
314	491
212	272
213	312
174	285
173	353
199	213
172	901
168	691
166	545
167	313
159	297
181	301
181	288
219	347
154	416
213	273
220	254
297	288
382	288
448	442
698	749
1931	722
3102	1130
3999	1582
4539	2688
5519	3142
5926	4060
5236	4638
5068	6017
4648	4762
4904	4271
4707	4312
4500	4254
3883	3823
3931	4199
4278	5062
4072	5374
4750	6464
4417	6993
5251	7793
7210	9019
6737	10718
7410	12650
8784	12732
9801	12658
11437	14562
11180	14207
14033	16634
14704	18260
10686	14195
6511	9318
5674	6761
6724	7198
6741	9038
6518	7661
7119	7095
7895	6457
8275	7066
10282	7332
11082	7921
9578	7190
8258	6478
5127	2405
2524	1209
1094	740
505	632
367	564
238	354
294	294
243	343
233	315
229	417
533	372
312	290
252	492
177	661
189	726
170	863
185	815
162	1413
174	816
179	754
189	670
179	940
173	1581
169	1665
180	1542
175	1191
170	1149
180	1061
174	814
168	844
178	622
180	627
210	528
184	465
234	407
229	468
194	385
188	811
190	1147
283	762
354	690
612	778
1124	425
1808	589
896	618
452	434
329	378
262	346
200	383
216	310
203	275
194	241
165	959
171	396
164	348
168	315
164	308
179	382
176	321
165	326
165	310
186	278
283	335
335	298
428	425
516	477
1012	457
2200	817
2808	1073
4065	2403
5052	2936
5840	3561
5729	4454
5779	5295
5430	5742
4717	4493
4401	3510
4260	4461
4159	4018
3376	3745
3364	3514
3403	4343
3894	5450
3421	6735
3407	5314
4016	6193
5356	8460
6081	11685
6919	12504
7246	10452
7140	11301
10305	13956
10618	15246
11672	15695
14548	18642
14022	16191
8037	9941
5835	8766
6816	7672
6939	10659
5962	7510
6319	6358
7650	6198
9253	6830
13062	8546
12872	10287
12432	9298
12263	7774
11258	6800
6825	3557
2875	1988
1152	858
595	555
387	528
242	431
264	346
225	418
246	326
456	300
368	331
192	520
169	395
240	348
167	676
171	604
163	497
198	807
181	879
184	591
155	935
171	1611
181	1110
175	1567
178	1307
181	693
187	824
151	970
191	510
173	438
187	531
201	347
185	503
179	492
191	398
216	348
174	607
244	735
317	783
454	918
819	656
1438	515
1499	390
672	326
417	430
318	365
237	296
191	287
213	346
200	360
170	308
180	1020
174	505
167	313
202	295
171	319
196	228
180	254
174	322
226	293
200	410
266	246
320	418
570	419
778	491
1258	438
2727	889
3174	1823
4952	2694
5671	3673
4526	3439
5087	4137
6042	5296
5501	6048
5063	4334
4351	3319
3311	2720
3352	3290
3421	4078
3181	3180
3070	4102
3147	4364
3335	5017
3431	5128
4074	4446
3990	5948
6059	8889
5803	9275
5989	9720
7920	10792
10838	13226
10440	14034
9958	16789
11667	16754
13655	16890
10011	15312
9007	11365
7841	10101
8040	10526
7705	9153
5381	6222
6596	5387
8527	6921
13109	10372
14516	12793
13231	13318
11630	11805
13211	9381
11631	9893
8025	5492
3934	3260
1603	1139
745	546
500	416
325	565
277	292
265	301
215	272
221	389
221	544
173	330
152	466
205	591
178	559
173	629
214	810
194	814
213	696
216	761
206	938
189	668
198	948
165	909
188	509
161	877
198	968
209	579
167	502
174	622
158	594
175	494
183	417
202	438
188	320
255	692
273	830
362	1391
513	993
1361	863
1915	499
1260	808
724	473
408	475
328	324
210	410
223	331
220	432
182	331
172	292
168	454
155	441
192	276
150	293
151	276
161	300
183	355
205	242
239	279
268	346
254	413
366	281
772	479
930	715
1980	1025
3064	1194
5079	2342
6581	2476
4930	3018
4156	3395
3889	2330
5842	4552
6187	6223
4494	4968
3369	4233
3181	3150
2887	3138
2719	1941
2656	2466
2701	4180
2679	3608
2674	3418
2568	4189
3095	4127
3549	4960
4385	6663
4705	8118
5494	9243
6286	8419
9425	11370
9099	13371
8593	14066
9477	12813
10905	13554
10449	15151
13021	17665
9619	14384
10394	11918
9402	11342
6044	7055
5198	4857
6542	6256
10212	7837
11017	12772
10775	13575
9486	12492
10621	10500
12214	9079
12526	8086
8405	6746
4738	2326
1957	1574
766	825
422	539
355	483
279	359
232	293
229	435
203	331
243	325
199	317
182	408
171	462
176	330
184	435
192	560
273	521
235	876
181	815
158	889
179	561
170	764
165	689
162	667
197	1116
191	683
171	619
166	630
193	532
206	613
211	713
239	557
293	519
244	488
298	1073
389	1802
704	1514
1475	1240
1857	500
1315	460
774	451
472	450
304	365
296	266
255	281
159	372
159	301
197	400
184	552
207	419
161	412
164	355
185	247
199	340
192	259
229	256
250	439
284	384
445	261
467	333
593	420
1373	789
3202	1278
5751	1870
6609	3243
6894	2869
4812	3382
3014	2177
3356	2716
3977	3409
5781	4723
4392	5385
2962	4035
3052	2624
2514	2067
2611	2270
2773	2527
2584	2780
2519	2621
2556	3313
2634	4499
2883	4199
2650	3842
3181	4084
4240	5076
4538	6484
5598	9687
7925	10799
9000	12960
9538	11604
8034	10735
9445	13450
10948	17709
14133	17853
11073	14621
11542	14641
11618	13213
7674	8370
5733	6148
5497	5037
6253	6902
7479	9671
8369	10522
6941	9082
7824	9994
9978	8321
10219	8273
12738	7126
10042	5927
3792	3676
1723	1387
859	883
628	537
447	532
339	308
273	327
233	282
217	371
184	406
182	259
196	301
163	370
205	385
187	488
245	343
353	490
202	463
188	798
163	585
168	648
166	541
158	773
186	1033
181	771
179	745
214	745
236	479
240	653
176	614
201	710
235	412
264	470
348	680
599	1654
1116	1094
1820	1441
1774	838
1605	738
1466	462
941	383
312	317
412	328
216	418
212	321
183	325
181	306
175	802
253	324
174	281
238	308
164	313
176	253
199	291
260	325
274	376
416	413
425	388
572	360
927	447
1575	1244
4167	1838
6618	3215
7462	4351
6264	4259
3351	3074
2655	2479
2284	2550
2981	1915
4173	4550
5128	4400
3150	3644
2506	3128
2219	2504
2455	2655
2676	2649
2373	3562
2589	3260
2637	2873
2192	3544
2324	2960
2606	3077
2491	4229
3153	4064
4737	5215
4980	8764
6800	10448
8784	12756
9740	15270
8004	12317
8835	12374
9581	14312
10073	17441
10356	15572
10691	14718
12603	15725
8498	11226
5733	7146
5057	6485
4706	5297
5639	6713
6718	7273
5955	8042
6379	7890
6822	7689
7896	6398
11995	7527
12688	8772
6877	5879
3923	4025
2488	2042
1335	1095
724	504
395	506
324	535
268	365
246	404
253	322
235	344
245	281
211	299
216	344
195	390
210	391
227	315
206	622
214	426
208	433
216	525
184	653
156	502
163	498
211	678
193	730
199	648
211	404
214	582
182	714
196	718
231	681
345	520
517	856
674	1693
1495	1608
2000	1471
1984	710
1856	794
1680	701
758	428
420	341
283	463
199	537
192	418
175	343
183	309
231	479
276	301
158	452
156	332
155	459
203	263
238	382
248	296
260	347
413	389
539	341
674	479
1019	505
2032	1274
5018	2192
7935	5353
8021	4217
5258	3465
2863	2907
2313	1447
2756	2203
4514	2526
4677	3564
4230	3799
3397	4305
2802	3200
2569	2842
2192	2787
2192	3071
2104	2520
2480	2521
2788	3168
3002	2774
2627	4061
2492	3451
2591	3189
3313	3551
3268	4812
4341	7632
4947	8423
7568	12005
9381	14121
7942	13025
8276	11855
8360	12898
8070	12680
7704	11602
11578	15037
14946	16196
9633	15124
5665	7689
4367	4821
4551	5042
4702	4881
5588	5169
5877	6601
5770	7080
5825	6854
8036	6652
9952	7120
11099	8754
8291	7383
6703	5788
5818	3052
3601	2222
2234	938
1186	589
615	447
331	401
365	286
348	470
467	313
398	395
252	333
237	328
186	318
224	369
182	501
266	365
182	521
157	524
155	380
218	420
182	484
193	522
196	477
233	476
163	424
204	359
247	581
276	1074
314	430
320	440
414	451
593	903
1250	985
1730	1356
2035	1386
1935	1190
1787	751
1084	796
604	588
297	373
257	521
206	399
223	251
191	442
178	385
224	432
290	256
174	272
168	304
184	300
214	292
234	335
193	354
282	268
539	326
615	364
883	617
1421	707
3333	1032
6077	2856
8393	5465
6705	5405
4473	3088
3179	1968
3655	3039
4039	2729
6067	2121
5527	2889
3247	2671
2757	4296
2815	3545
2444	2910
2160	2972
2306	2584
2142	2981
2217	2700
2445	2558
3456	3983
3818	4381
2442	3422
2334	3912
2659	4837
2662	4821
3612	5600
4108	6808
5540	8004
7166	11223
7228	11596
6589	11096
8241	11253
7512	11007
5993	9930
9438	12381
13064	17467
11160	14783
7753	11332
5513	7067
4414	5072
4488	4812
5294	5161
6215	5773
6124	6661
6118	5710
6650	5670
7817	7034
7989	7710
8515	7213
7337	5899
6015	4863
6064	3339
5677	2987
2734	2166
1218	910
790	705
833	712
646	485
800	720
633	517
512	551
423	445
294	380
226	336
244	319
231	352
195	415
197	320
189	302
209	379
197	434
210	423
210	353
221	609
255	461
233	373
274	406
248	470
324	486
314	352
517	507
1181	824
1729	1151
2246	1817
1411	1937
955	898
587	541
547	544
288	458
218	353
170	257
199	484
187	365
160	321
157	286
193	336
159	289
193	283
166	300
177	238
190	475
320	313
291	310
669	486
924	353
616	357
1069	623
2256	892
4762	1602
8302	3173
9455	5089
6994	4592
4803	3316
4220	2802
4493	4279
3749	3624
5260	2367
4245	2801
2520	2286
2385	2440
2566	3098
2230	2613
2110	2881
1812	2992
2078	3434
2246	2760
2610	2537
4310	4801
5297	4616
3456	4618
2665	3919
2536	3820
2942	4024
3124	4624
3525	5443
4106	6927
4346	9739
5927	9269
5713	10190
7346	9556
7616	11171
5412	7815
6160	9245
7267	13419
9170	13752
9675	13938
6727	10057
5045	6817
4579	4895
5420	4415
6168	5511
5245	6918
6090	5002
5740	6638
7006	7586
6915	6003
6759	6384
5998	6108
5822	5284
5506	4531
5424	4989
3781	3587
2411	2104
1922	1248
1384	999
1662	940
2631	1326
2329	897
1312	1017
823	656
315	544
502	388
368	328
296	274
283	278
247	312
206	298
181	314
173	305
240	368
218	358
197	489
227	316
253	438
312	447
630	407
534	438
481	480
1236	581
1569	1028
2349	1680
1546	2169
888	1222
587	758
466	698
287	362
280	329
164	531
177	468
228	310
176	366
189	318
194	336
168	437
251	301
215	274
197	260
252	264
257	298
287	288
452	416
664	298
1143	498
1039	455
1819	703
3939	985
6948	1979
10562	4424
9677	5508
6785	4829
5751	4027
4590	3219
3186	3952
2393	2435
2666	1890
2298	2726
1746	2542
1887	2954
1903	2634
2234	2440
1553	1901
1939	2043
1817	2337
1753	2686
2326	2914
3421	3015
4682	4605
3263	4709
2111	3664
2370	2731
2448	3973
2956	3959
3416	3865
3241	4529
3688	6131
4806	7380
4665	8017
5097	8260
5785	10033
5239	7409
5897	7923
5786	7797
6020	10769
8444	13496
9342	13577
6551	9089
6427	6390
5633	5251
5118	5583
5317	5606
5147	5893
5520	5413
7037	5744
6507	6584
6870	5952
6506	5212
5515	5485
4863	4745
4023	4747
4205	3111
3382	3118
3170	2445
3595	2283
4170	1273
4718	1998
4815	2659
2578	2082
1567	1260
1267	712
700	408
698	642
367	475
403	363
294	452
262	280
273	243
308	290
262	377
294	348
266	446
321	408
284	407
296	339
620	482
663	497
634	476
1417	497
1760	932
1640	1279
1021	1395
492	1069
354	889
279	348
246	421
219	366
208	398
206	330
166	381
186	388
160	313
152	412
157	334
207	400
184	483
267	272
252	247
361	372
482	321
471	295
592	408
1015	693
1585	584
3330	962
7844	2692
9099	3808
9229	5064
9508	5987
6212	4433
4436	4033
3261	3167
2099	2054
1708	1967
2137	2221
2243	2288
1854	2369
1840	2150
1537	2168
1401	1957
1779	1936
1725	1707
1577	2035
1622	1835
2007	3027
2259	2336
3450	3902
2489	3789
2507	3401
1938	2797
2290	2628
2344	4152
2423	3561
2782	3783
2685	4507
3346	6407
3834	6909
4339	8137
5504	7263
5201	8360
5525	6703
5010	5995
4820	7652
6864	10794
8800	12745
8073	11298
7795	10300
5599	6918
4466	6507
4203	5523
4812	5466
4829	4951
5404	5761
6790	5782
6874	6795
6310	6397
5244	5235
5066	4449
4593	3693
4576	3637
5121	4188
4221	4909
5666	3894
6106	3797
6156	3985
5806	3261
4412	3302
3679	2503
2466	915
1819	780
1388	484
986	605
747	458
538	588
461	405
467	360
399	347
365	380
334	371
296	389
294	360
261	510
434	858
527	319
565	389
1149	558
1493	646
1263	1525
982	1853
524	1223
401	1659
398	1457
253	481
224	395
220	465
198	343
186	255
168	313
160	306
178	375
168	354
220	295
174	340
178	253
240	523
385	414
545	380
826	440
753	383
1126	534
1488	666
2183	806
5631	1651
9701	4059
7416	4597
7001	5093
7267	4812
4925	4478
2848	2474
2122	2027
1671	1758
1497	1129
2144	1840
2335	2732
1881	2178
1545	2023
1661	1754
1446	1560
1633	1720
1590	1899
1513	1587
1699	2223
1589	2167
1637	2376
1917	2437
1937	3668
1932	2703
1973	2933
2177	3099
2342	3068
2172	3796
2582	3558
2482	4822
2859	5114
3024	6363
4554	6732
5932	7265
6140	7099
5852	6974
5063	6819
4807	6780
4754	9567
6238	11715
7695	13598
[truncated: 23,275 more rows]
[truncated: 22 more columns]

## Sheet: Supp. Fig. 6d
Scatterplot data								Results table from the EZ Colocalization plugin									Results Summary:
X	Y							Label	TOS(linear)	TOS(log2)	PCC	SRCC	ICQ	M1	M2
246	541							image 1: cell 1	NaN	NaN	0.956	0.769	0.463	0.984	1		Reporter 1 (Ch.1) image(s): 20210610_012_CN D10_NfL 363_rbFLAG488_moFLAG555_SiRtz_coloc test.czi - C=1 crop.tif (Unaligned)
256	582																Reporter 2 (Ch.2) image(s): 20210610_012_CN D10_NfL 363_rbFLAG488_moFLAG555_SiRtz_coloc test.czi - C=2 crop.tif (Unaligned)
256	602																Cell identification input image(s):
251	826
247	858																Number of cells analyzed = 1
337	559
297	851
236	855																-----------------------------------------------------
192	757																Threshold Overlap Score linearly rescaled [TOS(linear)]
267	746
295	993																mean = NaN
267	846																standard deviation = NaN
255	912																median = NaN
279	660
274	513																Interpretation:
235	574																TOS(linear) is a measure of the overlap of pixels above the threshold for two or three reporter channels, normalized for the expected overlap to occur by chance, which is rescaled so the value is a fraction of the difference between the null hypothesis and the maximum possible colocalization or anticolocalization for the selected thresholds.
315	711																For example, 0.5 is halfway between the null distribution and complete overlap for the selected percentages.
274	757
294	965																-1 = complete anticolocalization
234	1229																0 = noncolocalization
303	1125																1 = complete colocalization
429	1237
235	1259																-----------------------------------------------------
317	1186																Threshold Overlap Score logarithmically rescaled [TOS(log2)]
269	1202
253	960																mean = NaN
258	1104																standard deviation = NaN
241	1137																median = NaN
199	954
238	974																Interpretation:
291	876																TOS(log) is the same as TOS(linear) except the rescaling is logarithmic instead of linear.
337	892																For example: 0.5 is halfway between the null distribution and complete overlap of selected percentages on the log scale.
274	773
327	665																-1 = complete anticolocalization
263	680																0 = noncolocalization
264	497																1 = complete colocalization
311	658
300	711																-----------------------------------------------------
242	494																Pearson's Correlation Coefficient (PCC)
257	630
307	795																mean = 0.9561428226041935
252	619																standard deviation = 0.0
229	515																median = 0.9561428226041935
214	644
273	663																Interpretation:
270	527																PCC measures the correlation between the pixel values for two reporter channels.
317	553
267	576																-1 = complete anticolocalization
265	621																0 = noncolocalization
259	777																1 = complete colocalization
206	826
242	791																-----------------------------------------------------
241	1000																Spearman's Rank Correlation Coefficient (SRCC)
265	800
290	693																mean = 0.769391971646305
280	717																standard deviation = 0.0
271	607																median = 0.769391971646305
261	460
263	620																Interpretation:
270	438																SRCC measures the ranked correlation of pixel values for two reporter channels.
239	447
231	462																-1 = complete anticolocalization
264	323																0 = noncolocalization
231	411																1 = complete colocalization
228	443
347	274																-----------------------------------------------------
239	262																Intensity Correlation Quotient (ICQ)
294	243
278	386																mean = 0.4631531726634285
246	285																standard deviation = 0.0
225	255																median = 0.4631531726634285
267	250
265	271																Interpretation:
312	254																ICQ measures the proportion of pixels that are below or above the mean for all of two or three reporter channels.
296	199
264	238																-0.5 = complete anticolocalization
223	277																0 = noncolocalization
316	235																0.5 = complete colocalization
243	199
245	216																-----------------------------------------------------
320	234																Manders' Colocalization Coefficient (MCC; components M1, M2, and M3) of Channel 1
243	239
251	239																mean = 0.9842274111168487
244	206																standard deviation = 0.0
241	273																median = 0.9842274111168487
262	239
246	218																Interpretation:
251	241																MCC measures the intensity weighted proportion of signal which overlaps above the thresholds for two or three channels.
240	199
290	208																0 = complete anticolocalization
309	270																1 = complete colocalization
330	268
256	205																-----------------------------------------------------
253	251																Manders' Colocalization Coefficient (MCC; components M1, M2, and M3) of Channel 2
203	287
280	332																mean = 1.0
246	294																standard deviation = 0.0
315	277																median = 1.0
279	252
277	484																Interpretation:
278	500																MCC measures the intensity weighted proportion of signal which overlaps above the thresholds for two or three channels.
243	409
234	368																0 = complete anticolocalization
249	336																1 = complete colocalization
281	311
280	262																-----------------------------------------------------
211	229
287	222
232	216
252	219
294	242
243	191
278	210
247	192
238	226
247	201
253	185
248	186
201	196
252	214
204	182
283	173
281	178
252	178
258	202
306	204
238	205
248	204
269	185
340	182
281	190
225	202
322	210
359	186
285	217
258	233
268	186
257	208
282	195
252	216
290	191
246	203
302	186
320	219
208	281
285	369
249	401
263	620
271	522
281	580
261	437
224	488
265	372
277	468
267	374
283	337
296	218
329	196
221	202
314	208
245	186
282	234
254	210
245	216
289	249
246	210
281	275
241	370
220	412
293	648
261	773
237	538
276	697
273	667
283	704
296	804
283	861
245	592
238	386
255	374
216	301
272	258
296	229
252	263
258	250
241	465
248	617
260	403
259	435
291	319
267	485
304	683
304	663
275	684
248	528
249	417
223	388
317	288
276	323
282	274
209	213
258	251
258	253
308	292
239	291
278	284
288	400
234	325
281	365
266	337
327	423
286	356
287	431
241	652
220	1054
256	2168
300	2907
286	4021
239	4768
261	3842
222	2237
189	1053
311	827
252	745
373	828
261	735
347	906
325	825
297	851
264	1091
237	1040
295	804
310	665
237	514
274	400
282	344
229	399
282	411
237	420
235	389
257	322
299	288
240	271
290	270
287	251
266	290
263	325
262	336
317	289
304	307
251	273
309	273
275	254
216	282
289	251
274	284
245	515
301	313
265	544
312	758
253	570
296	502
273	486
292	444
276	332
280	365
257	390
279	419
279	346
257	268
249	288
298	374
285	284
300	361
257	413
306	497
271	410
263	519
269	387
255	416
289	402
271	375
290	390
275	672
285	512
287	856
290	932
263	636
262	689
256	820
295	965
313	980
255	864
287	551
246	424
247	377
344	274
246	228
247	234
253	275
280	340
282	346
279	560
280	562
265	720
285	416
252	305
248	354
249	379
312	282
252	334
208	321
262	301
217	301
275	353
289	391
282	288
290	275
256	230
227	231
255	206
262	186
218	216
277	221
233	218
267	253
298	310
238	374
254	272
277	280
277	296
289	226
243	241
254	239
254	300
311	252
277	283
278	327
196	382
212	295
218	576
250	537
254	535
240	465
310	716
299	810
214	693
225	817
255	705
248	569
249	921
319	889
282	925
308	729
199	476
260	649
304	714
266	759
246	1162
268	1013
300	997
220	1034
286	988
296	1202
297	935
322	860
290	920
197	1101
281	975
296	1005
241	1151
240	1084
267	772
279	872
291	836
224	546
308	542
274	631
345	496
328	684
310	559
252	751
248	622
271	802
242	792
255	800
279	564
246	802
242	632
338	750
271	814
240	1033
243	940
247	1067
244	698
244	754
228	553
273	607
253	432
262	453
268	628
309	335
255	475
269	497
276	347
266	413
240	358
349	343
290	281
250	272
223	268
257	271
250	344
302	244
263	226
254	248
243	231
254	214
249	230
295	195
176	217
260	178
262	209
204	254
311	210
277	217
312	195
260	201
244	289
272	275
249	289
265	207
243	261
249	288
231	313
248	213
234	206
238	234
238	225
235	418
240	342
226	390
274	355
256	319
246	248
209	260
271	205
270	201
310	190
257	191
230	216
215	190
256	216
240	183
240	194
259	223
285	192
243	195
326	201
201	181
243	195
251	178
272	203
243	170
300	192
248	180
219	180
277	184
205	187
258	183
197	183
280	191
234	192
274	191
249	212
307	188
224	210
252	187
297	202
305	196
285	181
304	195
216	202
241	255
247	328
234	482
297	638
213	485
248	601
243	622
223	452
292	546
331	597
251	461
259	465
254	322
284	218
201	220
223	197
238	200
289	189
266	216
226	200
232	246
246	268
287	302
243	369
215	428
200	527
160	486
226	687
207	614
259	595
267	650
230	821
265	637
218	759
235	552
279	439
288	321
254	207
273	254
217	206
234	253
148	320
234	291
267	499
277	386
252	382
264	465
269	591
292	683
278	513
210	573
234	533
279	537
275	407
250	373
236	278
214	340
276	242
297	231
256	231
260	222
294	231
237	260
199	404
251	384
257	501
203	448
212	467
289	536
283	373
251	671
270	983
276	1604
311	3171
251	4223
258	4110
259	3838
232	2391
188	1168
254	723
251	694
289	933
227	869
251	947
271	869
220	1321
247	1127
288	1330
240	1191
228	927
283	562
292	431
264	411
204	456
275	430
211	393
232	399
193	426
267	361
249	275
260	249
260	272
272	336
240	292
251	330
240	316
299	274
221	235
275	280
272	243
281	225
242	220
297	284
266	316
302	329
287	470
276	371
294	605
282	535
209	562
239	379
263	414
327	556
249	511
241	414
213	369
237	364
246	300
209	397
296	365
197	454
252	553
261	425
283	389
251	476
268	343
318	510
263	393
232	394
280	480
322	453
258	661
235	847
240	864
289	753
277	793
260	949
292	912
300	856
236	894
237	801
258	564
306	389
288	282
215	313
239	288
256	377
264	328
249	375
264	646
276	738
267	589
302	319
275	420
256	423
281	307
260	320
237	255
301	334
307	267
296	263
229	249
265	329
278	263
200	209
268	291
287	193
237	209
254	185
292	204
265	229
218	251
275	284
305	310
261	301
252	237
317	228
261	231
277	223
244	280
270	312
250	322
258	332
252	358
261	320
306	452
266	281
274	542
240	624
258	472
244	521
250	454
284	617
365	497
316	779
267	522
223	681
289	698
246	987
277	835
233	686
252	587
262	676
218	925
246	937
338	874
251	987
270	1071
292	781
370	742
275	780
264	837
313	858
278	923
236	939
293	790
260	1171
220	1059
219	894
264	976
260	928
311	1041
276	768
252	673
341	832
268	597
281	520
272	629
217	595
320	665
228	809
184	860
282	831
234	638
304	792
218	730
289	847
300	837
257	927
292	1056
348	925
228	1058
277	701
258	658
267	677
246	596
210	525
345	467
237	442
253	487
307	567
242	538
241	342
268	395
248	382
230	292
332	304
271	286
278	334
265	277
317	240
301	267
275	255
305	339
224	237
302	256
256	217
255	248
246	211
261	262
224	287
278	253
279	257
231	255
263	241
302	255
276	261
243	219
235	219
230	218
240	255
215	308
235	220
258	227
263	246
253	291
248	323
280	419
240	415
247	307
245	294
255	240
256	260
202	207
233	207
270	190
254	206
256	213
240	194
259	209
234	222
227	189
279	186
253	221
256	224
228	194
219	213
273	256
263	200
231	209
323	187
301	190
266	198
261	200
274	189
293	199
297	211
251	194
228	215
260	178
301	199
291	237
267	196
269	209
244	186
266	194
313	188
310	183
181	200
300	208
218	206
276	287
260	283
299	371
229	551
261	495
288	547
292	530
264	580
282	515
208	509
251	354
278	430
259	253
310	242
271	203
248	194
270	237
317	241
244	283
313	335
267	347
298	367
239	400
327	478
199	517
242	598
274	786
207	616
289	664
310	584
241	778
279	539
273	564
302	536
277	321
258	252
251	339
264	256
253	230
237	280
257	375
281	375
302	467
267	428
201	450
245	365
271	435
277	552
217	679
304	738
267	614
276	523
304	427
252	450
206	321
278	461
213	412
243	294
271	296
266	287
258	269
253	301
306	316
260	328
294	362
240	422
225	393
242	578
229	522
249	621
243	794
227	1245
279	1959
232	2691
322	3550
268	2507
225	1522
259	942
282	833
276	749
247	705
242	943
326	1131
279	1089
271	1139
246	1207
297	1429
247	1107
274	906
260	710
287	563
295	428
342	431
246	362
261	347
249	458
259	342
248	346
277	304
267	274
243	269
229	400
226	237
289	275
287	239
284	308
259	267
251	217
243	274
216	220
256	257
229	300
251	278
283	346
187	386
212	478
208	486
238	553
285	611
247	450
255	458
277	474
231	449
260	353
283	284
193	287
230	355
293	308
265	527
228	664
306	517
257	586
228	392
301	487
299	303
235	429
277	344
314	379
254	336
288	479
268	639
267	867
296	779
287	999
292	770
278	764
333	964
273	1057
274	825
310	693
290	542
246	385
292	282
278	255
290	282
281	263
264	325
228	300
287	524
287	583
282	510
282	401
246	395
247	478
278	417
253	295
228	357
252	274
275	349
354	262
291	295
248	241
259	264
298	205
223	188
321	197
200	248
223	203
238	238
257	242
286	285
215	237
236	329
237	418
291	336
356	246
287	229
228	224
197	254
224	226
197	461
195	267
261	352
247	549
211	499
295	305
265	635
328	685
281	523
295	616
240	555
294	545
255	545
260	660
244	691
298	480
298	756
293	716
267	676
297	564
298	617
266	717
292	820
255	852
279	776
267	913
261	658
326	634
325	821
271	691
248	899
271	774
348	641
328	790
320	666
337	850
272	829
283	1003
285	1001
305	741
316	989
279	760
260	851
203	746
245	671
351	779
343	751
288	984
275	892
198	1045
282	860
224	675
225	616
285	685
222	698
233	776
308	952
300	867
262	902
360	948
313	968
275	710
262	695
233	653
282	458
200	762
313	603
339	648
266	489
281	540
273	374
291	444
267	404
302	448
279	404
314	273
318	285
319	330
324	338
311	296
253	257
292	226
276	243
268	251
287	240
334	301
296	282
242	272
261	206
282	267
235	248
286	251
286	279
321	277
277	277
248	226
322	306
335	242
270	222
242	264
306	295
306	247
250	265
287	223
295	208
259	285
314	299
206	281
245	250
267	218
285	228
279	231
255	191
221	233
287	212
254	206
298	185
211	206
275	204
242	214
289	264
237	241
234	234
266	310
276	214
296	209
309	197
300	202
214	181
273	193
286	184
286	186
215	189
281	221
243	179
300	205
246	179
183	208
283	212
271	190
232	197
247	197
251	195
266	196
313	183
256	185
255	176
272	187
252	183
238	207
277	209
241	235
252	255
273	346
229	391
220	421
242	360
311	398
267	506
265	533
272	560
269	302
207	221
229	214
284	181
243	240
300	228
241	251
262	307
245	320
256	395
264	459
228	482
243	461
237	558
281	635
276	703
213	609
209	499
230	534
230	466
260	431
239	421
248	429
276	410
246	320
236	277
272	273
235	217
260	303
275	453
304	413
261	452
262	361
293	330
257	350
289	441
276	457
258	485
311	615
285	547
279	565
287	426
312	298
272	358
250	309
233	243
301	287
252	248
257	318
297	264
265	342
334	321
237	434
275	442
237	441
253	563
289	802
289	795
286	518
294	785
246	725
271	1257
210	1498
265	1530
288	1229
253	978
289	805
282	874
282	904
252	832
200	1074
268	1154
245	1169
357	1146
241	1096
323	1210
290	1011
295	838
241	613
279	426
220	488
303	367
251	374
263	384
247	264
267	319
252	328
313	263
260	344
221	309
213	315
219	229
213	279
268	300
233	229
275	245
274	225
267	322
284	210
292	271
268	322
338	318
263	281
265	375
240	467
233	502
329	488
267	618
246	666
318	534
226	473
221	498
262	456
224	248
275	328
248	237
271	244
253	315
240	523
270	482
293	360
255	357
290	374
267	290
266	319
337	267
292	264
234	457
248	575
320	636
277	681
245	700
240	699
263	798
261	596
254	724
307	734
293	647
290	578
264	553
247	393
290	379
280	290
267	264
266	222
294	325
300	430
299	495
262	435
279	521
289	514
231	476
287	468
263	361
240	394
228	398
309	351
322	266
261	384
222	284
267	312
243	232
328	205
226	232
307	202
314	202
251	260
249	207
285	223
275	273
306	260
234	360
246	306
279	254
286	209
276	319
267	291
248	356
252	353
255	406
217	348
218	322
234	376
253	291
232	305
269	506
316	848
271	649
298	778
295	599
269	544
312	733
256	795
291	707
232	594
249	485
274	532
235	687
255	470
255	583
251	581
209	878
211	829
302	873
228	818
288	582
226	538
277	381
243	515
249	484
285	560
246	496
291	638
285	736
278	781
228	926
243	972
324	938
245	1006
277	825
280	864
339	986
295	809
288	918
312	987
280	859
266	1030
267	1235
297	1213
205	974
295	1079
293	938
298	738
343	828
295	697
211	643
281	639
218	731
248	700
330	892
310	616
273	571
281	659
396	529
288	619
279	591
293	481
228	464
394	547
301	555
268	567
275	507
283	395
259	409
209	349
253	371
274	301
265	336
229	292
281	304
289	305
215	347
264	296
205	332
284	330
284	253
244	280
286	285
288	235
255	277
220	225
254	285
262	268
265	215
303	322
335	252
290	224
260	290
274	218
270	206
290	203
247	232
258	240
289	243
337	226
278	284
242	237
311	238
302	197
303	193
321	192
366	256
294	184
279	240
263	203
259	228
277	224
289	210
288	216
294	274
267	244
265	237
297	271
292	199
280	224
265	256
286	201
259	205
288	188
230	239
272	191
280	179
259	186
279	228
318	204
255	188
284	209
262	212
208	192
246	208
283	186
292	200
317	209
254	188
265	194
245	203
289	186
263	203
287	203
269	190
314	207
268	225
254	233
301	341
277	335
237	248
274	374
211	408
275	427
279	393
285	341
334	276
318	189
282	197
287	194
373	217
256	263
260	371
308	300
261	404
253	395
359	466
315	375
300	531
258	629
269	762
251	577
321	564
260	530
306	490
297	457
288	367
240	301
247	340
271	325
262	307
310	301
248	278
216	299
246	382
322	505
279	360
250	330
286	342
368	216
278	344
283	378
286	372
268	467
283	420
231	353
284	330
277	393
304	312
297	262
273	274
264	312
304	322
264	290
219	263
262	353
248	350
289	337
274	418
270	371
297	445
309	533
330	710
295	707
264	887
275	945
255	994
260	744
265	924
237	729
293	694
288	900
280	940
268	939
252	889
285	840
323	904
320	1112
278	1135
245	1101
261	924
301	1094
290	880
299	815
258	627
246	499
313	411
214	220
269	315
243	386
264	338
308	271
238	273
272	301
276	219
294	337
291	255
333	312
292	241
253	293
296	299
244	234
296	259
301	256
315	242
231	191
280	273
290	212
274	256
283	330
239	382
211	615
270	610
283	540
293	734
238	588
311	537
303	471
267	310
268	262
295	292
345	336
355	255
302	419
281	348
286	403
225	301
311	315
305	275
253	238
236	259
289	438
222	557
269	686
181	662
205	770
303	818
245	788
272	749
225	729
272	779
276	737
321	714
285	597
256	439
303	387
239	294
264	327
251	284
291	266
351	450
253	290
239	519
320	622
224	487
311	384
325	428
281	503
263	261
225	263
254	381
267	351
243	383
304	267
253	217
253	268
258	277
222	225
249	190
246	214
205	235
228	255
266	215
239	343
254	327
310	292
318	220
288	255
266	275
224	248
242	324
285	428
266	314
270	251
259	385
304	439
243	400
220	462
250	302
288	380
273	812
210	871
251	680
297	782
282	698
305	514
256	636
265	607
247	617
274	576
227	480
248	539
239	571
291	551
296	567
295	717
247	893
300	870
242	745
294	829
285	543
308	444
369	434
287	406
261	451
267	493
263	596
221	548
298	667
299	555
230	626
329	645
271	763
312	887
260	910
277	750
329	925
360	900
310	866
327	959
326	1106
337	1226
293	1125
334	999
266	1367
303	1082
382	903
271	811
312	609
271	492
285	583
246	577
276	687
242	613
338	791
281	581
256	707
273	682
306	574
276	656
268	649
261	479
244	507
344	414
248	472
360	453
272	445
297	405
268	363
301	328
295	361
308	418
284	408
338	374
267	299
231	332
259	283
338	417
253	348
293	283
231	253
324	241
231	236
249	287
299	252
250	207
275	230
313	196
270	297
274	239
262	282
251	223
282	240
343	246
254	223
287	200
300	191
280	198
326	238
271	257
311	236
294	361
274	267
298	222
326	238
283	230
268	218
309	227
315	293
276	246
239	239
281	252
275	221
293	228
275	241
304	288
251	265
260	290
309	302
271	257
301	226
281	220
245	209
269	183
259	181
257	186
266	179
261	173
259	189
257	194
317	216
349	191
294	180
260	191
329	191
299	180
257	185
303	207
242	194
258	195
284	202
258	187
325	200
285	237
263	213
245	184
286	233
240	241
261	229
282	340
312	258
297	348
321	279
246	460
333	287
254	211
324	188
287	215
304	202
286	189
241	211
242	249
216	282
301	338
285	457
280	437
290	514
258	596
269	793
304	595
272	623
305	526
282	610
244	448
224	429
310	338
221	354
293	282
285	309
252	315
236	337
304	309
268	379
271	330
279	345
301	381
257	342
283	372
276	299
286	268
243	265
244	220
283	342
291	248
355	321
287	321
252	307
289	308
295	352
286	278
285	322
309	294
263	290
264	270
310	246
310	264
298	351
239	307
249	397
279	457
287	615
251	575
249	607
304	806
333	962
324	1217
273	1213
263	1120
234	820
259	805
213	905
236	704
309	1001
279	1007
227	683
234	1190
259	1110
236	1245
231	1405
300	1234
254	1079
247	885
281	930
256	633
288	569
237	401
299	454
302	377
290	303
284	373
272	337
293	240
236	363
343	312
281	368
299	291
269	249
272	397
245	298
251	262
272	266
221	333
319	292
233	237
277	233
185	231
263	274
250	240
311	290
331	406
259	377
268	457
274	555
291	572
241	511
239	474
289	395
279	318
205	314
228	342
251	250
258	279
315	212
295	351
289	328
210	332
265	283
268	315
316	314
252	290
237	258
322	271
224	475
283	450
264	788
306	762
259	832
257	617
224	718
251	765
253	711
235	625
220	872
277	736
326	562
301	520
296	473
306	278
[truncated: 113,602 more rows]

## Sheet: Supp. Fig. 10
Supp. Fig. 10a									Supp. Fig. 10b
	Blinded name	Label	Area	Mean	IntDen	RawIntDen	CTCF		Original file path	Blinded name	Label	Area	Mean	IntDen	RawIntDen	CTCF
X:\BLINDING DATA\for Arsic et al., Nat Comm\20210531_AA for INS click background\Tiff images of SiRtz for analysis\20210506_001_CN D10_NfL K363 TCOa_SiRtz_wash 2h.czi - C=1.tif	S178	S178.tif:Analysis ROI	0.521	786.367	409.732	23591	23499.9		X:\BLINDING DATA\for Arsic et al., Nat Comm\20210531_AA for INS click background\Tiff images of BDPtz for analysis\20210507_001_CN D10_NfL K363 TCOa_BDPtz_wash 2h.czi - C=0.tif	B176	B176.tif:Analysis ROI	0.521	1348.33	702.541	40450	40339.9
		S178.tif:Background ROI	0.521	174.767	91.061	5243					B176.tif:Background ROI	0.521	211.367	110.131	6341
X:\BLINDING DATA\for Arsic et al., Nat Comm\20210531_AA for INS click background\Tiff images of SiRtz for analysis\20210506_002_CN D10_NfL K363 TCOa_SiRtz_wash 2h.czi - C=1.tif	S012	S12.tif:Analysis ROI	0.521	1915.23	997.921	57457	57367.9		X:\BLINDING DATA\for Arsic et al., Nat Comm\20210531_AA for INS click background\Tiff images of BDPtz for analysis\20210507_002_CN D10_NfL K363 TCOa_BDPtz_wash 2h.czi - C=0.tif	B20	B20.tif:Analysis ROI	0.521	1005.53	523.927	30166	30075.8
		S12.tif:Background ROI	0.521	171.067	89.133	5132					B20.tif:Background ROI	0.521	173.133	90.21	5194
X:\BLINDING DATA\for Arsic et al., Nat Comm\20210531_AA for INS click background\Tiff images of SiRtz for analysis\20210506_003_CN D10_NfL K363 TCOa_SiRtz_wash 2h.czi - C=1.tif	S088	S88.tif:Analysis ROI	0.521	1236.2	644.115	37086	37008.1		X:\BLINDING DATA\for Arsic et al., Nat Comm\20210531_AA for INS click background\Tiff images of BDPtz for analysis\20210507_003_CN D10_NfL K363 TCOa_BDPtz_wash 2h.czi - C=0.tif	B24	B24.tif:Analysis ROI	0.521	2275.33	1185.55	68260	68103
		S88.tif:Background ROI	0.521	149.467	77.879	4484					B24.tif:Background ROI	0.521	301.433	157.06	9043
X:\BLINDING DATA\for Arsic et al., Nat Comm\20210531_AA for INS click background\Tiff images of SiRtz for analysis\20210506_004_CN D10_NfL K363 TCOa_SiRtz_wash 2h.czi - C=1.tif	S074	S74.tif:Analysis ROI	0.521	2766.07	1441.24	82982	82902.4		X:\BLINDING DATA\for Arsic et al., Nat Comm\20210531_AA for INS click background\Tiff images of BDPtz for analysis\20210507_004_CN D10_NfL K363 TCOa_BDPtz_wash 2h.czi - C=0.tif	B56	B56.tif:Analysis ROI	0.521	2666.03	1389.12	79981	79892
		S74.tif:Background ROI	0.521	152.833	79.633	4585					B56.tif:Background ROI	0.521	170.9	89.046	5127
X:\BLINDING DATA\for Arsic et al., Nat Comm\20210531_AA for INS click background\Tiff images of SiRtz for analysis\20210506_005_CN D10_NfL K363 TCOa_SiRtz_wash 2h.czi - C=1.tif	S062	S62.tif:Analysis ROI	0.521	924.433	481.671	27733	27652.3		X:\BLINDING DATA\for Arsic et al., Nat Comm\20210531_AA for INS click background\Tiff images of BDPtz for analysis\20210507_005_CN D10_NfL K363 TCOa_BDPtz_wash 2h.czi - C=0.tif	B77	B77.tif:Analysis ROI	0.521	2506.2	1305.84	75186	75096.5
		S62.tif:Background ROI	0.521	154.967	80.744	4649					B77.tif:Background ROI	0.521	171.733	89.481	5152
X:\BLINDING DATA\for Arsic et al., Nat Comm\20210531_AA for INS click background\Tiff images of SiRtz for analysis\20210506_006_CN D10_NfL K363 TCOa_SiRtz_wash 2h.czi - C=1.tif	S127	S127.tif:Analysis ROI	0.521	2054.73	1070.61	61642	61562.2		X:\BLINDING DATA\for Arsic et al., Nat Comm\20210531_AA for INS click background\Tiff images of BDPtz for analysis\20210507_006_CN D10_NfL K363 TCOa_BDPtz_wash 2h.czi - C=0.tif	B110	B110.tif:Analysis ROI	0.521	1255.97	654.414	37679	37571.9
		S127.tif:Background ROI	0.521	153.167	79.807	4595					B110.tif:Background ROI	0.521	205.633	107.144	6169
X:\BLINDING DATA\for Arsic et al., Nat Comm\20210531_AA for INS click background\Tiff images of SiRtz for analysis\20210506_007_CN D10_NfL K363 TCOa_SiRtz_wash 2h.czi - C=1.tif	S078	S78.tif:Analysis ROI	0.521	2550.7	1329.03	76521	76439.7		X:\BLINDING DATA\for Arsic et al., Nat Comm\20210531_AA for INS click background\Tiff images of BDPtz for analysis\20210507_007_CN D10_NfL K363 TCOa_BDPtz_wash 2h.czi - C=0.tif	B130	B130.tif:Analysis ROI	0.521	2509.7	1307.66	75291	75203
		S78.tif:Background ROI	0.521	155.967	81.266	4679					B130.tif:Background ROI	0.521	169	88.056	5070
X:\BLINDING DATA\for Arsic et al., Nat Comm\20210531_AA for INS click background\Tiff images of SiRtz for analysis\20210506_008_CN D10_NfL K363 TCOa_SiRtz_wash 2h.czi - C=1.tif	S054	S54.tif:Analysis ROI	0.521	2138.03	1114.01	64141	64056.1		X:\BLINDING DATA\for Arsic et al., Nat Comm\20210531_AA for INS click background\Tiff images of BDPtz for analysis\20210507_008_CN D10_NfL K363 TCOa_BDPtz_wash 2h.czi - C=0.tif	B25	B25.tif:Analysis ROI	0.521	1920.1	1000.46	57603	57510.4
		S54.tif:Background ROI	0.521	162.933	84.895	4888					B25.tif:Background ROI	0.521	177.667	92.572	5330
X:\BLINDING DATA\for Arsic et al., Nat Comm\20210531_AA for INS click background\Tiff images of SiRtz for analysis\20210506_009_CN D10_NfL K363 TCOa_SiRtz_wash 2h oversat.czi - C=1.tif	S164	S164.tif:Analysis ROI	0.521	4766.97	2483.8	143009	142930		X:\BLINDING DATA\for Arsic et al., Nat Comm\20210531_AA for INS click background\Tiff images of BDPtz for analysis\20210507_009_CN D10_NfL K363 TCOa_BDPtz_wash 2h.czi - C=0.tif	B35	B35.tif:Analysis ROI	0.521	2079.8	1083.67	62394	62282.8
		S164.tif:Background ROI	0.521	152.167	79.286	4565					B35.tif:Background ROI	0.521	213.467	111.226	6404
X:\BLINDING DATA\for Arsic et al., Nat Comm\20210531_AA for INS click background\Tiff images of SiRtz for analysis\20210506_010_CN D10_NfL K363 TCOa_SiRtz_wash 2h.czi - C=1.tif	S132	S132.tif:Analysis ROI	0.521	1489.07	775.869	44672	44590.9		X:\BLINDING DATA\for Arsic et al., Nat Comm\20210531_AA for INS click background\Tiff images of BDPtz for analysis\20210507_010_CN D10_NfL K363 TCOa_BDPtz_wash 2h.czi - C=0.tif	B55	B55.tif:Analysis ROI	0.521	3108.93	1619.89	93268	93180.9
		S132.tif:Background ROI	0.521	155.667	81.109	4670					B55.tif:Background ROI	0.521	167.1	87.066	5013
X:\BLINDING DATA\for Arsic et al., Nat Comm\20210531_AA for INS click background\Tiff images of SiRtz for analysis\20210513_001_CN D10_NfL K363 TCOa_SiRtz_wash 2h.czi - C=1.tif	S151	S151.tif:Analysis ROI	0.521	1832.8	954.97	54984	54925.2		X:\BLINDING DATA\for Arsic et al., Nat Comm\20210531_AA for INS click background\Tiff images of BDPtz for analysis\20210514_001_CN D10_NfL K363 TCOa_BDPtz_wash 2h.czi - C=0.tif	B19	B19.tif:Analysis ROI	0.521	2384.7	1242.53	71541	71462.6
		S151.tif:Background ROI	0.521	112.9	58.826	3387					B19.tif:Background ROI	0.521	150.5	78.417	4515
X:\BLINDING DATA\for Arsic et al., Nat Comm\20210531_AA for INS click background\Tiff images of SiRtz for analysis\20210513_002_CN D10_NfL K363 TCOa_SiRtz_wash 2h.czi - C=1.tif	S081	S81.tif:Analysis ROI	0.521	1807.17	941.614	54215	54140.1		X:\BLINDING DATA\for Arsic et al., Nat Comm\20210531_AA for INS click background\Tiff images of BDPtz for analysis\20210514_002_CN D10_NfL K363 TCOa_BDPtz_wash 2h.czi - C=0.tif	B27	B27.tif:Analysis ROI	0.521	958.867	499.612	28766	28690.6
		S81.tif:Background ROI	0.521	143.8	74.926	4314					B27.tif:Background ROI	0.521	144.767	75.43	4343
X:\BLINDING DATA\for Arsic et al., Nat Comm\20210531_AA for INS click background\Tiff images of SiRtz for analysis\20210513_003_CN D10_NfL K363 TCOa_SiRtz_wash 2h.czi - C=1.tif	S048	S48.tif:Analysis ROI	0.521	2721.37	1417.95	81641	81556.9		X:\BLINDING DATA\for Arsic et al., Nat Comm\20210531_AA for INS click background\Tiff images of BDPtz for analysis\20210514_003_CN D10_NfL K363 TCOa_BDPtz_wash 2h.czi - C=0.tif	B06	B06.tif:Analysis ROI	0.521	1718.33	895.327	51550	51481.6
		S48.tif:Background ROI	0.521	161.333	84.062	4840					B06.tif:Background ROI	0.521	131.333	68.43	3940
X:\BLINDING DATA\for Arsic et al., Nat Comm\20210531_AA for INS click background\Tiff images of SiRtz for analysis\20210513_004_CN D10_NfL K363 TCOa_SiRtz_wash 2h.czi - C=1.tif	S049	S49.tif:Analysis ROI	0.521	2283.47	1189.79	68504	68436.5		X:\BLINDING DATA\for Arsic et al., Nat Comm\20210531_AA for INS click background\Tiff images of BDPtz for analysis\20210514_004_CN D10_NfL K363 TCOa_BDPtz_wash 2h.czi - C=0.tif	B04	B04.tif:Analysis ROI	0.521	2149.87	1120.17	64496	64425.3
		S49.tif:Background ROI	0.521	129.6	67.527	3888					B04.tif:Background ROI	0.521	135.767	70.74	4073
X:\BLINDING DATA\for Arsic et al., Nat Comm\20210531_AA for INS click background\Tiff images of SiRtz for analysis\20210513_005_CN D10_NfL K363 TCOa_SiRtz_wash 2h.czi - C=1.tif	S014	S14.tif:Analysis ROI	0.521	2372.73	1236.3	71182	71113.1		X:\BLINDING DATA\for Arsic et al., Nat Comm\20210531_AA for INS click background\Tiff images of BDPtz for analysis\20210514_005_CN D10_NfL K363 TCOa_BDPtz_wash 2h.czi - C=0.tif	B135	B135.tif:Analysis ROI	0.521	1439.4	749.991	43182	43105
		S14.tif:Background ROI	0.521	132.333	68.952	3970					B135.tif:Background ROI	0.521	147.8	77.01	4434
X:\BLINDING DATA\for Arsic et al., Nat Comm\20210531_AA for INS click background\Tiff images of SiRtz for analysis\20210513_006_CN D10_NfL K363 TCOa_SiRtz_wash 2h.czi - C=1.tif	S034	S34.tif:Analysis ROI	0.521	2444.8	1273.85	73344	73273.5		X:\BLINDING DATA\for Arsic et al., Nat Comm\20210531_AA for INS click background\Tiff images of BDPtz for analysis\20210514_006_CN D10_NfL K363 TCOa_BDPtz_wash 2h.czi - C=0.tif	B144	B144.tif:Analysis ROI	0.521	3775.13	1967.01	113254	113182
		S34.tif:Background ROI	0.521	135.267	70.48	4058					B144.tif:Background ROI	0.521	139.067	72.46	4172
X:\BLINDING DATA\for Arsic et al., Nat Comm\20210531_AA for INS click background\Tiff images of SiRtz for analysis\20210513_007_CN D10_NfL K363 TCOa_SiRtz_wash 2h.czi - C=1.tif	S138	S138.tif:Analysis ROI	0.521	1186.47	618.201	35594	35517.2		X:\BLINDING DATA\for Arsic et al., Nat Comm\20210531_AA for INS click background\Tiff images of BDPtz for analysis\20210514_007_CN D10_NfL K363 TCOa_BDPtz_wash 2h.czi - C=0.tif	B152	B152.tif:Analysis ROI	0.521	3674.23	1914.44	110227	110142
		S138.tif:Background ROI	0.521	147.433	76.819	4423					B152.tif:Background ROI	0.521	162.767	84.809	4883
X:\BLINDING DATA\for Arsic et al., Nat Comm\20210531_AA for INS click background\Tiff images of SiRtz for analysis\20210513_008_CN D10_NfL K363 TCOa_SiRtz_wash 2h.czi - C=1.tif	S084	S84.tif:Analysis ROI	0.521	2612.43	1361.19	78373	78291.3		X:\BLINDING DATA\for Arsic et al., Nat Comm\20210531_AA for INS click background\Tiff images of BDPtz for analysis\20210514_008_CN D10_NfL K363 TCOa_BDPtz_wash 2h.czi - C=0.tif	B149	B149.tif:Analysis ROI	0.521	2606.2	1357.94	78186	78101.4
		S84.tif:Background ROI	0.521	156.8	81.7	4704					B149.tif:Background ROI	0.521	162.3	84.565	4869
X:\BLINDING DATA\for Arsic et al., Nat Comm\20210531_AA for INS click background\Tiff images of SiRtz for analysis\20210513_009_CN D10_NfL K363 TCOa_SiRtz_wash 2h.czi - C=1.tif	S069	S69.tif:Analysis ROI	0.521	2686.63	1399.86	80599	80505.1		X:\BLINDING DATA\for Arsic et al., Nat Comm\20210531_AA for INS click background\Tiff images of BDPtz for analysis\20210514_009_CN D10_NfL K363 TCOa_BDPtz_wash 2h.czi - C=0.tif	B49	B49.tif:Analysis ROI	0.521	1999.13	1041.64	59974	59897.4
		S69.tif:Background ROI	0.521	180.2	93.892	5406					B49.tif:Background ROI	0.521	147.033	76.611	4411
X:\BLINDING DATA\for Arsic et al., Nat Comm\20210531_AA for INS click background\Tiff images of SiRtz for analysis\20210513_010_CN D10_NfL K363 TCOa_SiRtz_wash 2h.czi - C=1.tif	S137	S137.tif:Analysis ROI	0.521	1698.4	884.941	50952	50871.6		X:\BLINDING DATA\for Arsic et al., Nat Comm\20210531_AA for INS click background\Tiff images of BDPtz for analysis\20210514_010_CN D10_NfL K363 TCOa_BDPtz_wash 2h.czi - C=0.tif	B92	B92.tif:Analysis ROI	0.521	2998.53	1562.37	89956	89866.8
		S137.tif:Background ROI	0.521	154.3	80.397	4629					B92.tif:Background ROI	0.521	171.233	89.22	5137
X:\BLINDING DATA\for Arsic et al., Nat Comm\20210531_AA for INS click background\Tiff images of SiRtz for analysis\20210524_001_CN D10_NfL K363 TCOa_SiRtz_wash 2h.czi - C=1.tif	S040	S40.tif:Analysis ROI	0.521	3289.43	1713.94	98683	98600.9		X:\BLINDING DATA\for Arsic et al., Nat Comm\20210531_AA for INS click background\Tiff images of BDPtz for analysis\20210525_001_CN D10_NfL K363 TCOa_BDPtz_wash 2h.czi - C=0.tif	B163	B163.tif:Analysis ROI	0.521	1857.67	967.926	55730	55631.5
		S40.tif:Background ROI	0.521	157.533	82.082	4726					B163.tif:Background ROI	0.521	189.067	98.512	5672
X:\BLINDING DATA\for Arsic et al., Nat Comm\20210531_AA for INS click background\Tiff images of SiRtz for analysis\20210524_002_CN D10_NfL K363 TCOa_SiRtz_wash 2h.czi - C=1.tif	S085	S85.tif:Analysis ROI	0.521	2910.17	1516.33	87305	87216.9		X:\BLINDING DATA\for Arsic et al., Nat Comm\20210531_AA for INS click background\Tiff images of BDPtz for analysis\20210525_002_CN D10_NfL K363 TCOa_BDPtz_wash 2h.czi - C=0.tif	B188	B188.tif:Analysis ROI	0.521	2024.93	1055.08	60748	60667.8
		S85.tif:Background ROI	0.521	169.133	88.126	5074					B188.tif:Background ROI	0.521	153.933	80.206	4618
X:\BLINDING DATA\for Arsic et al., Nat Comm\20210531_AA for INS click background\Tiff images of SiRtz for analysis\20210524_003_CN D10_NfL K363 TCOa_SiRtz_wash 2h.czi - C=1.tif	S122	S122.tif:Analysis ROI	0.521	5530.07	2881.41	165902	165818		X:\BLINDING DATA\for Arsic et al., Nat Comm\20210531_AA for INS click background\Tiff images of BDPtz for analysis\20210525_003_CN D10_NfL K363 TCOa_BDPtz_wash 2h.czi - C=0.tif	B29	B29.tif:Analysis ROI	0.521	3434	1789.27	103020	102822
		S122.tif:Background ROI	0.521	162.133	84.479	4864					B29.tif:Background ROI	0.521	379.9	197.945	11397
X:\BLINDING DATA\for Arsic et al., Nat Comm\20210531_AA for INS click background\Tiff images of SiRtz for analysis\20210524_004_CN D10_NfL K363 TCOa_SiRtz_wash 2h.czi - C=1.tif	S063	S63.tif:Analysis ROI	0.521	4754.1	2477.1	142623	142536		X:\BLINDING DATA\for Arsic et al., Nat Comm\20210531_AA for INS click background\Tiff images of BDPtz for analysis\20210525_004_CN D10_NfL K363 TCOa_BDPtz_wash 2h.czi - C=0.tif	B37	B37.tif:Analysis ROI	0.521	1828.07	952.503	54842	54751.3
		S63.tif:Background ROI	0.521	167.8	87.431	5034					B37.tif:Background ROI	0.521	174.1	90.714	5223
X:\BLINDING DATA\for Arsic et al., Nat Comm\20210531_AA for INS click background\Tiff images of SiRtz for analysis\20210524_005_CN D10_NfL K363 TCOa_SiRtz_wash 2h.czi - C=1.tif	S152	S152.tif:Analysis ROI	0.521	2186.83	1139.44	65605	65517		X:\BLINDING DATA\for Arsic et al., Nat Comm\20210531_AA for INS click background\Tiff images of BDPtz for analysis\20210525_005_CN D10_NfL K363 TCOa_BDPtz_wash 2h.czi - C=0.tif	B148	B148.tif:Analysis ROI	0.521	3398.83	1770.94	101965	101873
		S152.tif:Background ROI	0.521	168.967	88.039	5069					B148.tif:Background ROI	0.521	176.8	92.121	5304
X:\BLINDING DATA\for Arsic et al., Nat Comm\20210531_AA for INS click background\Tiff images of SiRtz for analysis\20210524_006_CN D10_NfL K363 TCOa_SiRtz_wash 2h.czi - C=1.tif	S025	S25.tif:Analysis ROI	0.521	1546.83	805.968	46405	46314.5		X:\BLINDING DATA\for Arsic et al., Nat Comm\20210531_AA for INS click background\Tiff images of BDPtz for analysis\20210525_006_CN D10_NfL K363 TCOa_BDPtz_wash 2h.czi - C=0.tif	B142	B142.tif:Analysis ROI	0.521	1255.73	654.292	37672	37578.3
		S25.tif:Background ROI	0.521	173.767	90.54	5213					B142.tif:Background ROI	0.521	179.9	93.736	5397
X:\BLINDING DATA\for Arsic et al., Nat Comm\20210531_AA for INS click background\Tiff images of SiRtz for analysis\20210524_007_CN D10_NfL K363 TCOa_SiRtz_wash 2h.czi - C=1.tif	S133	S133.tif:Analysis ROI	0.521	7235.87	3770.21	217076	216989		X:\BLINDING DATA\for Arsic et al., Nat Comm\20210531_AA for INS click background\Tiff images of BDPtz for analysis\20210525_007_CN D10_NfL K363 TCOa_BDPtz_wash 2h.czi - C=0.tif	B155	B155.tif:Analysis ROI	0.521	1484.13	773.299	44524	44438.1
		S133.tif:Background ROI	0.521	166.933	86.98	5008					B155.tif:Background ROI	0.521	164.867	85.903	4946
X:\BLINDING DATA\for Arsic et al., Nat Comm\20210531_AA for INS click background\Tiff images of SiRtz for analysis\20210524_008_CN D10_NfL K363 TCOa_SiRtz_wash 2h.czi - C=1.tif	S139	S139.tif:Analysis ROI	0.521	3347.8	1744.35	100434	100340		X:\BLINDING DATA\for Arsic et al., Nat Comm\20210531_AA for INS click background\Tiff images of BDPtz for analysis\20210525_008_CN D10_NfL K363 TCOa_BDPtz_wash 2h.czi - C=0.tif	B161	B161.tif:Analysis ROI	0.521	1539.23	802.008	46177	46087.7
		S139.tif:Background ROI	0.521	179.767	93.666	5393					B161.tif:Background ROI	0.521	171.433	89.324	5143
X:\BLINDING DATA\for Arsic et al., Nat Comm\20210531_AA for INS click background\Tiff images of SiRtz for analysis\20210524_009_CN D10_NfL K363 TCOa_SiRtz_wash 2h.czi - C=1.tif	S149	S149.tif:Analysis ROI	0.521	2204.13	1148.45	66124	66031.4		X:\BLINDING DATA\for Arsic et al., Nat Comm\20210531_AA for INS click background\Tiff images of BDPtz for analysis\20210525_009_CN D10_NfL K363 TCOa_BDPtz_wash 2h.czi - C=0.tif	B183	B183.tif:Analysis ROI	0.521	1621.1	844.665	48633	48520.2
		S149.tif:Background ROI	0.521	177.733	92.607	5332					B183.tif:Background ROI	0.521	216.533	112.823	6496
X:\BLINDING DATA\for Arsic et al., Nat Comm\20210531_AA for INS click background\Tiff images of SiRtz for analysis\20210524_010_CN D10_NfL K363 TCOa_SiRtz_wash 2h.czi - C=1.tif	S172	S172.tif:Analysis ROI	0.521	2398.1	1249.52	71943	71851.5		X:\BLINDING DATA\for Arsic et al., Nat Comm\20210531_AA for INS click background\Tiff images of BDPtz for analysis\20210525_010_CN D10_NfL K363 TCOa_BDPtz_wash 2h.czi - C=0.tif	B129	B129.tif:Analysis ROI	0.521	2010.67	1047.65	60320	60230.7
		S172.tif:Background ROI	0.521	175.6	91.495	5268					B129.tif:Background ROI	0.521	171.367	89.29	5141
X:\BLINDING DATA\for Arsic et al., Nat Comm\20210531_AA for INS click background\Tiff images of SiRtz for analysis\20210506_011_CN D10_NfL K363_SiRtz_wash 2h.czi - C=1.tif	S119	S119.tif:Analysis ROI	0.521	325.4	169.548	9762	9679.91		X:\BLINDING DATA\for Arsic et al., Nat Comm\20210531_AA for INS click background\Tiff images of BDPtz for analysis\20210507_011_CN D10_NfL K363_BDPtz_wash 2h.czi - C=0.tif	B44	B44.tif:Analysis ROI	0.521	393.067	204.805	11792	11708.9
		S119.tif:Background ROI	0.521	157.567	82.099	4727					B44.tif:Background ROI	0.521	159.567	83.141	4787
X:\BLINDING DATA\for Arsic et al., Nat Comm\20210531_AA for INS click background\Tiff images of SiRtz for analysis\20210506_012_CN D10_NfL K363_SiRtz_wash 2h.czi - C=1.tif	S121	S121.tif:Analysis ROI	0.521	369.867	192.717	11096	11018.3		X:\BLINDING DATA\for Arsic et al., Nat Comm\20210531_AA for INS click background\Tiff images of BDPtz for analysis\20210507_012_CN D10_NfL K363_BDPtz_wash 2h.czi - C=0.tif	B57	B57.tif:Analysis ROI	0.521	434.967	226.637	13049	12963
		S121.tif:Background ROI	0.521	149.2	77.74	4476					B57.tif:Background ROI	0.521	165.067	86.007	4952
X:\BLINDING DATA\for Arsic et al., Nat Comm\20210531_AA for INS click background\Tiff images of SiRtz for analysis\20210506_013_CN D10_NfL K363_SiRtz_wash 2h.czi - C=1.tif	S020	S20.tif:Analysis ROI	0.521	270.733	141.064	8122	8035.32		X:\BLINDING DATA\for Arsic et al., Nat Comm\20210531_AA for INS click background\Tiff images of BDPtz for analysis\20210507_013_CN D10_NfL K363_BDPtz_wash 2h.czi - C=0.tif	B88	B88.tif:Analysis ROI	0.521	328.333	171.076	9850	9760.37
		S20.tif:Background ROI	0.521	166.367	86.684	4991					B88.tif:Background ROI	0.521	172.033	89.637	5161
X:\BLINDING DATA\for Arsic et al., Nat Comm\20210531_AA for INS click background\Tiff images of SiRtz for analysis\20210506_014_CN D10_NfL K363_SiRtz_wash 2h.czi - C=1.tif	S057	S57.tif:Analysis ROI	0.521	308.933	160.968	9268	9186.97		X:\BLINDING DATA\for Arsic et al., Nat Comm\20210531_AA for INS click background\Tiff images of BDPtz for analysis\20210507_014_CN D10_NfL K363_BDPtz_wash 2h.czi - C=0.tif	B14	B14.tif:Analysis ROI	0.521	283.967	147.959	8519	8431.25
		S57.tif:Background ROI	0.521	155.533	81.04	4666					B14.tif:Background ROI	0.521	168.433	87.761	5053
X:\BLINDING DATA\for Arsic et al., Nat Comm\20210531_AA for INS click background\Tiff images of SiRtz for analysis\20210506_015_CN D10_NfL K363_SiRtz_wash 2h.czi - C=1.tif	S023	S23.tif:Analysis ROI	0.521	385.7	200.967	11571	11485.4		X:\BLINDING DATA\for Arsic et al., Nat Comm\20210531_AA for INS click background\Tiff images of BDPtz for analysis\20210507_015_CN D10_NfL K363_BDPtz_wash 2h.czi - C=0.tif	B26	B26.tif:Analysis ROI	0.521	361.667	188.444	10850	10761.2
		S23.tif:Background ROI	0.521	164.367	85.642	4931					B26.tif:Background ROI	0.521	170.4	88.786	5112
X:\BLINDING DATA\for Arsic et al., Nat Comm\20210531_AA for INS click background\Tiff images of SiRtz for analysis\20210506_016_CN D10_NfL K363_SiRtz_wash 2h.czi - C=1.tif	S143	S143.tif:Analysis ROI	0.521	377.233	196.555	11317	11230.7		X:\BLINDING DATA\for Arsic et al., Nat Comm\20210531_AA for INS click background\Tiff images of BDPtz for analysis\20210507_016_CN D10_NfL K363_BDPtz_wash 2h.czi - C=0.tif	B59	B59.tif:Analysis ROI	0.521	345.2	179.864	10356	10262.1
		S143.tif:Background ROI	0.521	165.7	86.337	4971					B59.tif:Background ROI	0.521	180.167	93.875	5405
X:\BLINDING DATA\for Arsic et al., Nat Comm\20210531_AA for INS click background\Tiff images of SiRtz for analysis\20210506_017_CN D10_NfL K363_SiRtz_wash 2h.czi - C=1.tif	S051	S51.tif:Analysis ROI	0.521	299.367	155.983	8981	8894.39		X:\BLINDING DATA\for Arsic et al., Nat Comm\20210531_AA for INS click background\Tiff images of BDPtz for analysis\20210507_017_CN D10_NfL K363_BDPtz_wash 2h.czi - C=0.tif	B45	B45.tif:Analysis ROI	0.521	342.4	178.406	10272	10178.7
		S51.tif:Background ROI	0.521	166.233	86.615	4987					B45.tif:Background ROI	0.521	179.067	93.302	5372
X:\BLINDING DATA\for Arsic et al., Nat Comm\20210531_AA for INS click background\Tiff images of SiRtz for analysis\20210506_018_CN D10_NfL K363_SiRtz_wash 2h.czi - C=1.tif	S076	S76.tif:Analysis ROI	0.521	434.9	226.602	13047	12954.7		X:\BLINDING DATA\for Arsic et al., Nat Comm\20210531_AA for INS click background\Tiff images of BDPtz for analysis\20210507_018_CN D10_NfL K363_BDPtz_wash 2h.czi - C=0.tif	B38	B38.tif:Analysis ROI	0.521	301.133	156.904	9034	8944.34
		S76.tif:Background ROI	0.521	177.1	92.277	5313					B38.tif:Background ROI	0.521	172.1	89.672	5163
X:\BLINDING DATA\for Arsic et al., Nat Comm\20210531_AA for INS click background\Tiff images of SiRtz for analysis\20210506_019_CN D10_NfL K363_SiRtz_wash 2h.czi - C=1.tif	S058	S58.tif:Analysis ROI	0.521	374.733	195.253	11242	11149.9		X:\BLINDING DATA\for Arsic et al., Nat Comm\20210531_AA for INS click background\Tiff images of BDPtz for analysis\20210507_019_CN D10_NfL K363_BDPtz_wash 2h.czi - C=0.tif	B50	B50.tif:Analysis ROI	0.521	266.567	138.893	7997	7908.03
		S58.tif:Background ROI	0.521	176.767	92.103	5303					B50.tif:Background ROI	0.521	170.767	88.977	5123
X:\BLINDING DATA\for Arsic et al., Nat Comm\20210531_AA for INS click background\Tiff images of SiRtz for analysis\20210506_020_CN D10_NfL K363_SiRtz_wash 2h.czi - C=1.tif	S056	S56.tif:Analysis ROI	0.521	568.067	295.988	17042	16955.4		X:\BLINDING DATA\for Arsic et al., Nat Comm\20210531_AA for INS click background\Tiff images of BDPtz for analysis\20210507_020_CN D10_NfL K363_BDPtz_wash 2h.czi - C=0.tif	B123	B123.tif:Analysis ROI	0.521	283.4	147.664	8502	8414.89
		S56.tif:Background ROI	0.521	166.267	86.632	4988					B123.tif:Background ROI	0.521	167.2	87.119	5016
X:\BLINDING DATA\for Arsic et al., Nat Comm\20210531_AA for INS click background\Tiff images of SiRtz for analysis\20210513_011_CN D10_NfL K363_SiRtz_wash 2h.czi - C=1.tif	S092	S92.tif:Analysis ROI	0.521	342.3	178.353	10269	10192.7		X:\BLINDING DATA\for Arsic et al., Nat Comm\20210531_AA for INS click background\Tiff images of BDPtz for analysis\20210514_011_CN D10_NfL K363_BDPtz_wash 2h.czi - C=0.tif	B96	B96.tif:Analysis ROI	0.521	290.2	151.207	8706	8627.47
		S92.tif:Background ROI	0.521	146.533	76.35	4396					B96.tif:Background ROI	0.521	150.733	78.539	4522
X:\BLINDING DATA\for Arsic et al., Nat Comm\20210531_AA for INS click background\Tiff images of SiRtz for analysis\20210513_012_CN D10_NfL K363_SiRtz_wash 2h.czi - C=1.tif	S155	S155.tif:Analysis ROI	0.521	458.167	238.725	13745	13660.5		X:\BLINDING DATA\for Arsic et al., Nat Comm\20210531_AA for INS click background\Tiff images of BDPtz for analysis\20210514_012_CN D10_NfL K363_BDPtz_wash 2h.czi - C=0.tif	B13	B13.tif:Analysis ROI	0.521	349.567	182.14	10487	10406
		S155.tif:Background ROI	0.521	162.133	84.479	4864					B13.tif:Background ROI	0.521	155.5	81.022	4665
X:\BLINDING DATA\for Arsic et al., Nat Comm\20210531_AA for INS click background\Tiff images of SiRtz for analysis\20210513_013_CN D10_NfL K363_SiRtz_wash 2h.czi - C=1.tif	S104	S104.tif:Analysis ROI	0.521	379.467	197.719	11384	11303.5		X:\BLINDING DATA\for Arsic et al., Nat Comm\20210531_AA for INS click background\Tiff images of BDPtz for analysis\20210514_013_CN D10_NfL K363_BDPtz_wash 2h.czi - C=0.tif	B16	B16.tif:Analysis ROI	0.521	349.367	182.035	10481	10403.9
		S104.tif:Background ROI	0.521	154.533	80.519	4636					B16.tif:Background ROI	0.521	147.9	77.062	4437
X:\BLINDING DATA\for Arsic et al., Nat Comm\20210531_AA for INS click background\Tiff images of SiRtz for analysis\20210513_014_CN D10_NfL K363_SiRtz_wash 2h.czi - C=1.tif	S032	S32.tif:Analysis ROI	0.521	429.933	224.014	12898	12817.1		X:\BLINDING DATA\for Arsic et al., Nat Comm\20210531_AA for INS click background\Tiff images of BDPtz for analysis\20210514_014_CN D10_NfL K363_BDPtz_wash 2h.czi - C=0.tif	B28	B28.tif:Analysis ROI	0.521	293	152.666	8790	8715.31
		S32.tif:Background ROI	0.521	155.3	80.918	4659					B28.tif:Background ROI	0.521	143.367	74.7	4301
X:\BLINDING DATA\for Arsic et al., Nat Comm\20210531_AA for INS click background\Tiff images of SiRtz for analysis\20210513_015_CN D10_NfL K363_SiRtz_wash 2h.czi - C=1.tif	S021	S21.tif:Analysis ROI	0.521	386.433	201.349	11593	11510.1		X:\BLINDING DATA\for Arsic et al., Nat Comm\20210531_AA for INS click background\Tiff images of BDPtz for analysis\20210514_015_CN D10_NfL K363_BDPtz_wash 2h.czi - C=0.tif	B48	B48.tif:Analysis ROI	0.521	449.733	234.331	13492	13413.7
		S21.tif:Background ROI	0.521	159.167	82.933	4775					B48.tif:Background ROI	0.521	150.3	78.313	4509
X:\BLINDING DATA\for Arsic et al., Nat Comm\20210531_AA for INS click background\Tiff images of SiRtz for analysis\20210513_016_CN D10_NfL K363_SiRtz_wash 2h.czi - C=1.tif	S103	S103.tif:Analysis ROI	0.521	382.433	199.265	11473	11390.5		X:\BLINDING DATA\for Arsic et al., Nat Comm\20210531_AA for INS click background\Tiff images of BDPtz for analysis\20210514_016_CN D10_NfL K363_BDPtz_wash 2h.czi - C=0.tif	B114	B114.tif:Analysis ROI	0.521	384.433	200.307	11533	11452.4
		S103.tif:Background ROI	0.521	158.4	82.533	4752					B114.tif:Background ROI	0.521	154.733	80.623	4642
X:\BLINDING DATA\for Arsic et al., Nat Comm\20210531_AA for INS click background\Tiff images of SiRtz for analysis\20210513_017_CN D10_NfL K363_SiRtz_wash 2h.czi - C=1.tif	S026	S26.tif:Analysis ROI	0.521	377.333	196.607	11320	11236.9		X:\BLINDING DATA\for Arsic et al., Nat Comm\20210531_AA for INS click background\Tiff images of BDPtz for analysis\20210514_017_CN D10_NfL K363_BDPtz_wash 2h.czi - C=0.tif	B121	B121.tif:Analysis ROI	0.521	390.067	203.242	11702	11623.5
		S26.tif:Background ROI	0.521	159.433	83.072	4783					B121.tif:Background ROI	0.521	150.633	78.487	4519
X:\BLINDING DATA\for Arsic et al., Nat Comm\20210531_AA for INS click background\Tiff images of SiRtz for analysis\20210513_018_CN D10_NfL K363_SiRtz_wash 2h.czi - C=1.tif	S095	S95.tif:Analysis ROI	0.521	345.633	180.09	10369	10286.8		X:\BLINDING DATA\for Arsic et al., Nat Comm\20210531_AA for INS click background\Tiff images of BDPtz for analysis\20210514_018_CN D10_NfL K363_BDPtz_wash 2h.czi - C=0.tif	B153	B153.tif:Analysis ROI	0.521	389.4	202.895	11682	11601.6
		S95.tif:Background ROI	0.521	157.867	82.256	4736					B153.tif:Background ROI	0.521	154.267	80.38	4628
X:\BLINDING DATA\for Arsic et al., Nat Comm\20210531_AA for INS click background\Tiff images of SiRtz for analysis\20210513_019_CN D10_NfL K363_SiRtz_wash 2h.czi - C=1.tif	S018	S18.tif:Analysis ROI	0.521	317.767	165.57	9533	9450.91		X:\BLINDING DATA\for Arsic et al., Nat Comm\20210531_AA for INS click background\Tiff images of BDPtz for analysis\20210514_019_CN D10_NfL K363_BDPtz_wash 2h.czi - C=0.tif	B174	B174.tif:Analysis ROI	0.521	364.233	189.782	10927	10843.9
		S18.tif:Background ROI	0.521	157.567	82.099	4727					B174.tif:Background ROI	0.521	159.467	83.089	4784
X:\BLINDING DATA\for Arsic et al., Nat Comm\20210531_AA for INS click background\Tiff images of SiRtz for analysis\20210513_020_CN D10_NfL K363_SiRtz_wash 2h.czi - C=1.tif	S100	S100.tif:Analysis ROI	0.521	446.2	232.49	13386	13303.2		X:\BLINDING DATA\for Arsic et al., Nat Comm\20210531_AA for INS click background\Tiff images of BDPtz for analysis\20210514_020_CN D10_NfL K363_BDPtz_wash 2h.czi - C=0.tif	B172	B172.tif:Analysis ROI	0.521	348.5	181.584	10455	10376.5
		S100.tif:Background ROI	0.521	159	82.846	4770					B172.tif:Background ROI	0.521	150.733	78.539	4522
X:\BLINDING DATA\for Arsic et al., Nat Comm\20210531_AA for INS click background\Tiff images of SiRtz for analysis\20210524_011_CN D10_NfL K363_SiRtz_wash 2h.czi - C=1.tif	S024	S24.tif:Analysis ROI	0.521	362.533	188.896	10876	10784.5		X:\BLINDING DATA\for Arsic et al., Nat Comm\20210531_AA for INS click background\Tiff images of BDPtz for analysis\20210525_011_CN D10_NfL K363_BDPtz_wash 2h.czi - C=0.tif	B112	B112.tif:Analysis ROI	0.521	272.333	141.898	8170	8078.81
		S24.tif:Background ROI	0.521	175.567	91.478	5267					B112.tif:Background ROI	0.521	175.033	91.2	5251
X:\BLINDING DATA\for Arsic et al., Nat Comm\20210531_AA for INS click background\Tiff images of SiRtz for analysis\20210524_012_CN D10_NfL K363_SiRtz_wash 2h.czi - C=1.tif	S053	S53.tif:Analysis ROI	0.521	329.6	171.736	9888	9793.8		X:\BLINDING DATA\for Arsic et al., Nat Comm\20210531_AA for INS click background\Tiff images of BDPtz for analysis\20210525_012_CN D10_NfL K363_BDPtz_wash 2h.czi - C=0.tif	B146	B146.tif:Analysis ROI	0.521	279.267	145.51	8378	8286.3
		S53.tif:Background ROI	0.521	180.8	94.205	5424					B146.tif:Background ROI	0.521	176	91.704	5280
X:\BLINDING DATA\for Arsic et al., Nat Comm\20210531_AA for INS click background\Tiff images of SiRtz for analysis\20210524_013_CN D10_NfL K363_SiRtz_wash 2h.czi - C=1.tif	S128	S128.tif:Analysis ROI	0.521	329.167	171.51	9875	9780.37		X:\BLINDING DATA\for Arsic et al., Nat Comm\20210531_AA for INS click background\Tiff images of BDPtz for analysis\20210525_013_CN D10_NfL K363_BDPtz_wash 2h.czi - C=0.tif	B164	B164.tif:Analysis ROI	0.521	318.2	165.796	9546	9455.22
		S128.tif:Background ROI	0.521	181.633	94.639	5449					B164.tif:Background ROI	0.521	174.233	90.783	5227
X:\BLINDING DATA\for Arsic et al., Nat Comm\20210531_AA for INS click background\Tiff images of SiRtz for analysis\20210524_014_CN D10_NfL K363_SiRtz_wash 2h.czi - C=1.tif	S061	S61.tif:Analysis ROI	0.521	401.167	209.026	12035	11943.9		X:\BLINDING DATA\for Arsic et al., Nat Comm\20210531_AA for INS click background\Tiff images of BDPtz for analysis\20210525_014_CN D10_NfL K363_BDPtz_wash 2h.czi - C=0.tif	B169	B169.tif:Analysis ROI	0.521	335.5	174.81	10065	9974.42
		S61.tif:Background ROI	0.521	174.8	91.079	5244					B169.tif:Background ROI	0.521	173.867	90.592	5216
X:\BLINDING DATA\for Arsic et al., Nat Comm\20210531_AA for INS click background\Tiff images of SiRtz for analysis\20210524_015_CN D10_NfL K363_SiRtz_wash 2h.czi - C=1.tif	S009	S09.tif:Analysis ROI	0.521	396.833	206.768	11905	11814.1		X:\BLINDING DATA\for Arsic et al., Nat Comm\20210531_AA for INS click background\Tiff images of BDPtz for analysis\20210525_015_CN D10_NfL K363_BDPtz_wash 2h.czi - C=0.tif	B150	B150.tif:Analysis ROI	0.521	252.933	131.789	7588	7498.77
		S09.tif:Background ROI	0.521	174.4	90.87	5232					B150.tif:Background ROI	0.521	171.267	89.237	5138
X:\BLINDING DATA\for Arsic et al., Nat Comm\20210531_AA for INS click background\Tiff images of SiRtz for analysis\20210524_016_CN D10_NfL K363_SiRtz_wash 2h.czi - C=1.tif	S091	S91.tif:Analysis ROI	0.521	394.3	205.448	11829	11735.9		X:\BLINDING DATA\for Arsic et al., Nat Comm\20210531_AA for INS click background\Tiff images of BDPtz for analysis\20210525_016_CN D10_NfL K363_BDPtz_wash 2h.czi - C=0.tif	B128	B128.tif:Analysis ROI	0.521	422.733	220.263	12682	12594.1
		S91.tif:Background ROI	0.521	178.633	93.076	5359					B128.tif:Background ROI	0.521	168.633	87.865	5059
X:\BLINDING DATA\for Arsic et al., Nat Comm\20210531_AA for INS click background\Tiff images of SiRtz for analysis\20210524_017_CN D10_NfL K363_SiRtz_wash 2h.czi - C=1.tif	S039	S39.tif:Analysis ROI	0.521	331.067	172.5	9932	9838.71		X:\BLINDING DATA\for Arsic et al., Nat Comm\20210531_AA for INS click background\Tiff images of BDPtz for analysis\20210525_017_CN D10_NfL K363_BDPtz_wash 2h.czi - C=0.tif	B187	B187.tif:Analysis ROI	0.521	391.967	204.232	11759	11668.1
		S39.tif:Background ROI	0.521	179.067	93.302	5372					B187.tif:Background ROI	0.521	174.4	90.87	5232
X:\BLINDING DATA\for Arsic et al., Nat Comm\20210531_AA for INS click background\Tiff images of SiRtz for analysis\20210524_018_CN D10_NfL K363_SiRtz_wash 2h.czi - C=1.tif	S071	S71.tif:Analysis ROI	0.521	579.9	302.153	17397	17303		X:\BLINDING DATA\for Arsic et al., Nat Comm\20210531_AA for INS click background\Tiff images of BDPtz for analysis\20210525_018_CN D10_NfL K363_BDPtz_wash 2h.czi - C=0.tif	B175	B175.tif:Analysis ROI	0.521	403.033	209.998	12091	12003.4
		S71.tif:Background ROI	0.521	180.467	94.031	5414					B175.tif:Background ROI	0.521	168.133	87.605	5044
X:\BLINDING DATA\for Arsic et al., Nat Comm\20210531_AA for INS click background\Tiff images of SiRtz for analysis\20210524_019_CN D10_NfL K363_SiRtz_wash 2h.czi - C=1.tif	S171	S171.tif:Analysis ROI	0.521	322.033	167.794	9661	9565.9		X:\BLINDING DATA\for Arsic et al., Nat Comm\20210531_AA for INS click background\Tiff images of BDPtz for analysis\20210525_019_CN D10_NfL K363_BDPtz_wash 2h.czi - C=0.tif	B162	B162.tif:Analysis ROI	0.521	361.5	188.357	10845	10757.5
		S171.tif:Background ROI	0.521	182.533	95.108	5476					B162.tif:Background ROI	0.521	167.967	87.518	5039
X:\BLINDING DATA\for Arsic et al., Nat Comm\20210531_AA for INS click background\Tiff images of SiRtz for analysis\20210524_020_CN D10_NfL K363_SiRtz_wash 2h.czi - C=1.tif	S120	S120.tif:Analysis ROI	0.521	412.067	214.705	12362	12268.6		X:\BLINDING DATA\for Arsic et al., Nat Comm\20210531_AA for INS click background\Tiff images of BDPtz for analysis\20210525_020_CN D10_NfL K363_BDPtz_wash 2h.czi - C=0.tif	B126	B126.tif:Analysis ROI	0.521	253.4	132.033	7602	7513.88
		S120.tif:Background ROI	0.521	179.2	93.371	5376					B126.tif:Background ROI	0.521	169.133	88.126	5074
X:\BLINDING DATA\for Arsic et al., Nat Comm\20210531_AA for INS click background\Tiff images of SiRtz for analysis\20210506_021_CN D10_NfL K363 BCN_SiRtz_wash 2h.czi - C=1.tif	S031	S31.tif:Analysis ROI	0.521	982.4	511.874	29472	29370.7		X:\BLINDING DATA\for Arsic et al., Nat Comm\20210531_AA for INS click background\Tiff images of BDPtz for analysis\20210507_021_CN D10_NfL K363 BCN_BDPtz_wash 2h.czi - C=0.tif	B63	B63.tif:Analysis ROI	0.521	796.333	414.925	23890	23795
		S31.tif:Background ROI	0.521	194.5	101.343	5835					B63.tif:Background ROI	0.521	182.4	95.038	5472
X:\BLINDING DATA\for Arsic et al., Nat Comm\20210531_AA for INS click background\Tiff images of SiRtz for analysis\20210506_022_CN D10_NfL K363 BCN_SiRtz_wash 2h.czi - C=1.tif	S022	S22.tif:Analysis ROI	0.521	638.533	332.704	19156	19060.9		X:\BLINDING DATA\for Arsic et al., Nat Comm\20210531_AA for INS click background\Tiff images of BDPtz for analysis\20210507_022_CN D10_NfL K363 BCN_BDPtz_wash 2h.czi - C=0.tif	B23	B23.tif:Analysis ROI	0.521	900.8	469.357	27024	26918.7
		S22.tif:Background ROI	0.521	182.467	95.073	5474					B23.tif:Background ROI	0.521	202.167	105.338	6065
X:\BLINDING DATA\for Arsic et al., Nat Comm\20210531_AA for INS click background\Tiff images of SiRtz for analysis\20210506_023_CN D10_NfL K363 BCN_SiRtz_wash 2h.czi - C=1.tif	S135	S135.tif:Analysis ROI	0.521	1743.13	908.249	52294	52202.4		X:\BLINDING DATA\for Arsic et al., Nat Comm\20210531_AA for INS click background\Tiff images of BDPtz for analysis\20210507_023_CN D10_NfL K363 BCN_BDPtz_wash 2h.czi - C=0.tif	B156	B156.tif:Analysis ROI	0.521	1612.93	840.409	48388	48295.7
		S135.tif:Background ROI	0.521	175.867	91.634	5276					B156.tif:Background ROI	0.521	177.067	92.26	5312
X:\BLINDING DATA\for Arsic et al., Nat Comm\20210531_AA for INS click background\Tiff images of SiRtz for analysis\20210506_024_CN D10_NfL K363 BCN_SiRtz_wash 2h.czi - C=1.tif	S125	S125.tif:Analysis ROI	0.521	816.2	425.276	24486	24374.9		X:\BLINDING DATA\for Arsic et al., Nat Comm\20210531_AA for INS click background\Tiff images of BDPtz for analysis\20210507_024_CN D10_NfL K363 BCN_BDPtz_wash 2h.czi - C=0.tif	B147	B147.tif:Analysis ROI	0.521	1273.13	663.359	38194	38092.3
		S125.tif:Background ROI	0.521	213.233	111.104	6397					B147.tif:Background ROI	0.521	195.167	101.69	5855
X:\BLINDING DATA\for Arsic et al., Nat Comm\20210531_AA for INS click background\Tiff images of SiRtz for analysis\20210506_025_CN D10_NfL K363 BCN_SiRtz_wash 2h.czi - C=1.tif	S131	S131.tif:Analysis ROI	0.521	577.633	300.972	17329	17237		X:\BLINDING DATA\for Arsic et al., Nat Comm\20210531_AA for INS click background\Tiff images of BDPtz for analysis\20210507_025_CN D10_NfL K363 BCN_BDPtz_wash 2h.czi - C=0.tif	B39	B39.tif:Analysis ROI	0.521	2771.5	1444.07	83145	83049.3
		S131.tif:Background ROI	0.521	176.533	91.982	5296					B39.tif:Background ROI	0.521	183.7	95.716	5511
X:\BLINDING DATA\for Arsic et al., Nat Comm\20210531_AA for INS click background\Tiff images of SiRtz for analysis\20210506_026_CN D10_NfL K363 BCN_SiRtz_wash 2h.czi - C=1.tif	S140	S140.tif:Analysis ROI	0.521	785.033	409.037	23551	23451.5		X:\BLINDING DATA\for Arsic et al., Nat Comm\20210531_AA for INS click background\Tiff images of BDPtz for analysis\20210507_026_CN D10_NfL K363 BCN_BDPtz_wash 2h.czi - C=0.tif	B61	B61.tif:Analysis ROI	0.521	752.9	392.294	22587	22491.9
		S140.tif:Background ROI	0.521	191.067	99.554	5732					B61.tif:Background ROI	0.521	182.567	95.125	5477
X:\BLINDING DATA\for Arsic et al., Nat Comm\20210531_AA for INS click background\Tiff images of SiRtz for analysis\20210506_027_CN D10_NfL K363 BCN_SiRtz_wash 2h.czi - C=1.tif	S174	S174.tif:Analysis ROI	0.521	842.833	439.153	25285	25191.8		X:\BLINDING DATA\for Arsic et al., Nat Comm\20210531_AA for INS click background\Tiff images of BDPtz for analysis\20210507_027_CN D10_NfL K363 BCN_BDPtz_wash 2h.czi - C=0.tif	B79	B79.tif:Analysis ROI	0.521	890.333	463.903	26710	26612.4
		S174.tif:Background ROI	0.521	178.933	93.232	5368					B79.tif:Background ROI	0.521	187.3	97.592	5619
X:\BLINDING DATA\for Arsic et al., Nat Comm\20210531_AA for INS click background\Tiff images of SiRtz for analysis\20210506_028_CN D10_NfL K363 BCN_SiRtz_wash 2h.czi - C=1.tif	S093	S93.tif:Analysis ROI	0.521	769.5	400.943	23085	22989.8		X:\BLINDING DATA\for Arsic et al., Nat Comm\20210531_AA for INS click background\Tiff images of BDPtz for analysis\20210507_028_CN D10_NfL K363 BCN_BDPtz_wash 2h.czi - C=0.tif	B91	B91.tif:Analysis ROI	0.521	1421.33	740.577	42640	42545
		S93.tif:Background ROI	0.521	182.767	95.229	5483					B91.tif:Background ROI	0.521	182.367	95.021	5471
X:\BLINDING DATA\for Arsic et al., Nat Comm\20210531_AA for INS click background\Tiff images of SiRtz for analysis\20210506_029_CN D10_NfL K363 BCN_SiRtz_wash 2h.czi - C=1.tif	S006	S06.tif:Analysis ROI	0.521	1188.43	619.226	35653	35543.5		X:\BLINDING DATA\for Arsic et al., Nat Comm\20210531_AA for INS click background\Tiff images of BDPtz for analysis\20210507_029_CN D10_NfL K363 BCN_BDPtz_wash 2h.czi - C=0.tif	B102	B102.tif:Analysis ROI	0.521	972	506.455	29160	29063.3
		S06.tif:Background ROI	0.521	210.2	109.523	6306					B102.tif:Background ROI	0.521	185.633	96.723	5569
X:\BLINDING DATA\for Arsic et al., Nat Comm\20210531_AA for INS click background\Tiff images of SiRtz for analysis\20210506_030_CN D10_NfL K363 BCN_SiRtz_wash 2h.czi - C=1.tif	S170	S170.tif:Analysis ROI	0.521	1064.33	554.565	31930	31836.4		X:\BLINDING DATA\for Arsic et al., Nat Comm\20210531_AA for INS click background\Tiff images of BDPtz for analysis\20210507_030_CN D10_NfL K363 BCN_BDPtz_wash 2h.czi - C=0.tif	B133	B133.tif:Analysis ROI	0.521	2024.5	1054.85	60735	60624.9
		S170.tif:Background ROI	0.521	179.733	93.649	5392					B133.tif:Background ROI	0.521	211.4	110.149	6342
X:\BLINDING DATA\for Arsic et al., Nat Comm\20210531_AA for INS click background\Tiff images of SiRtz for analysis\20210513_021_CN D10_NfL K363 BCN_SiRtz_wash 2h.czi - C=1.tif	S107	S107.tif:Analysis ROI	0.521	2227.07	1160.4	66812	66714.4		X:\BLINDING DATA\for Arsic et al., Nat Comm\20210531_AA for INS click background\Tiff images of BDPtz for analysis\20210514_021_CN D10_NfL K363 BCN_BDPtz_wash 2h.czi - C=0.tif	B173	B173.tif:Analysis ROI	0.521	2451.03	1277.1	73531	73440.1
		S107.tif:Background ROI	0.521	187.333	97.609	5620					B173.tif:Background ROI	0.521	174.4	90.87	5232
X:\BLINDING DATA\for Arsic et al., Nat Comm\20210531_AA for INS click background\Tiff images of SiRtz for analysis\20210513_022_CN D10_NfL K363 BCN_SiRtz_wash 2h.czi - C=1.tif	S079	S79.tif:Analysis ROI	0.521	627.8	327.112	18834	18732.3		X:\BLINDING DATA\for Arsic et al., Nat Comm\20210531_AA for INS click background\Tiff images of BDPtz for analysis\20210514_022_CN D10_NfL K363 BCN_BDPtz_wash 2h.czi - C=0.tif	B36	B36.tif:Analysis ROI	0.521	1312.83	684.044	39385	39291.9
		S79.tif:Background ROI	0.521	195.2	101.708	5856					B36.tif:Background ROI	0.521	178.733	93.128	5362
X:\BLINDING DATA\for Arsic et al., Nat Comm\20210531_AA for INS click background\Tiff images of SiRtz for analysis\20210513_023_CN D10_NfL K363 BCN_SiRtz_wash 2h.czi - C=1.tif	S112	S112.tif:Analysis ROI	0.521	2619.43	1364.84	78583	78486.4		X:\BLINDING DATA\for Arsic et al., Nat Comm\20210531_AA for INS click background\Tiff images of BDPtz for analysis\20210514_023_CN D10_NfL K363 BCN_BDPtz_wash 2h.czi - C=0.tif	B53	B53.tif:Analysis ROI	0.521	2036.37	1061.04	61091	60998
		S112.tif:Background ROI	0.521	185.4	96.602	5562					B53.tif:Background ROI	0.521	178.433	92.972	5353
X:\BLINDING DATA\for Arsic et al., Nat Comm\20210531_AA for INS click background\Tiff images of SiRtz for analysis\20210513_024_CN D10_NfL K363 BCN_SiRtz_wash 2h.czi - C=1.tif	S157	S157.tif:Analysis ROI	0.521	902	469.982	27060	26964.7		X:\BLINDING DATA\for Arsic et al., Nat Comm\20210531_AA for INS click background\Tiff images of BDPtz for analysis\20210514_024_CN D10_NfL K363 BCN_BDPtz_wash 2h.czi - C=0.tif	B64	B64.tif:Analysis ROI	0.521	1133.7	590.708	34011	33919.2
		S157.tif:Background ROI	0.521	182.967	95.334	5489					B64.tif:Background ROI	0.521	176.133	91.773	5284
X:\BLINDING DATA\for Arsic et al., Nat Comm\20210531_AA for INS click background\Tiff images of SiRtz for analysis\20210513_025_CN D10_NfL K363 BCN_SiRtz_wash 2h.czi - C=1.tif	S035	S35.tif:Analysis ROI	0.521	653.233	340.363	19597	19506.5		X:\BLINDING DATA\for Arsic et al., Nat Comm\20210531_AA for INS click background\Tiff images of BDPtz for analysis\20210514_025_CN D10_NfL K363 BCN_BDPtz_wash 2h.czi - C=0.tif	B97	B97.tif:Analysis ROI	0.521	1024.47	533.792	30734	30639.2
		S35.tif:Background ROI	0.521	173.767	90.54	5213					B97.tif:Background ROI	0.521	182.033	94.847	5461
X:\BLINDING DATA\for Arsic et al., Nat Comm\20210531_AA for INS click background\Tiff images of SiRtz for analysis\20210513_026_CN D10_NfL K363 BCN_SiRtz_wash 2h.czi - C=1.tif	S052	S52.tif:Analysis ROI	0.521	741.633	386.424	22249	22149.6		X:\BLINDING DATA\for Arsic et al., Nat Comm\20210531_AA for INS click background\Tiff images of BDPtz for analysis\20210514_026_CN D10_NfL K363 BCN_BDPtz_wash 2h.czi - C=0.tif	B118	B118.tif:Analysis ROI	0.521	1271.2	662.351	38136	38039.6
		S52.tif:Background ROI	0.521	190.833	99.433	5725					B118.tif:Background ROI	0.521	185.1	96.445	5553
X:\BLINDING DATA\for Arsic et al., Nat Comm\20210531_AA for INS click background\Tiff images of SiRtz for analysis\20210513_027_CN D10_NfL K363 BCN_SiRtz_wash 2h.czi - C=1.tif	S008	S08.tif:Analysis ROI	0.521	2904.77	1513.51	87143	87052.2		X:\BLINDING DATA\for Arsic et al., Nat Comm\20210531_AA for INS click background\Tiff images of BDPtz for analysis\20210514_027_CN D10_NfL K363 BCN_BDPtz_wash 2h.czi - C=0.tif	B132	B132.tif:Analysis ROI	0.521	1067.77	556.354	32033	31939
		S08.tif:Background ROI	0.521	174.2	90.766	5226					B132.tif:Background ROI	0.521	180.467	94.031	5414
X:\BLINDING DATA\for Arsic et al., Nat Comm\20210531_AA for INS click background\Tiff images of SiRtz for analysis\20210513_028_CN D10_NfL K363 BCN_SiRtz_wash 2h.czi - C=1.tif	S165	S165.tif:Analysis ROI	0.521	853.067	444.485	25592	25487		X:\BLINDING DATA\for Arsic et al., Nat Comm\20210531_AA for INS click background\Tiff images of BDPtz for analysis\20210514_028_CN D10_NfL K363 BCN_BDPtz_wash 2h.czi - C=0.tif	B05	B05.tif:Analysis ROI	0.521	697.833	363.602	20935	20840.1
		S165.tif:Background ROI	0.521	201.533	105.008	6046					B05.tif:Background ROI	0.521	182.1	94.882	5463
X:\BLINDING DATA\for Arsic et al., Nat Comm\20210531_AA for INS click background\Tiff images of SiRtz for analysis\20210513_029_CN D10_NfL K363 BCN_SiRtz_wash 2h.czi - C=1.tif	S145	S145.tif:Analysis ROI	0.521	1095.23	570.665	32857	32751.5		X:\BLINDING DATA\for Arsic et al., Nat Comm\20210531_AA for INS click background\Tiff images of BDPtz for analysis\20210514_029_CN D10_NfL K363 BCN_BDPtz_wash 2h.czi - C=0.tif	B159	B159.tif:Analysis ROI	0.521	1170.7	609.986	35121	35034.3
		S145.tif:Background ROI	0.521	202.5	105.511	6075					B159.tif:Background ROI	0.521	166.467	86.736	4994
X:\BLINDING DATA\for Arsic et al., Nat Comm\20210531_AA for INS click background\Tiff images of SiRtz for analysis\20210513_030_CN D10_NfL K363 BCN_SiRtz_wash 2h.czi - C=1.tif	S029	S29.tif:Analysis ROI	0.521	787.1	410.114	23613	23514.2		X:\BLINDING DATA\for Arsic et al., Nat Comm\20210531_AA for INS click background\Tiff images of BDPtz for analysis\20210514_030_CN D10_NfL K363 BCN_BDPtz_wash 2h.czi - C=0.tif	B99	B99.tif:Analysis ROI	0.521	1122.27	584.75	33668	33570.1
		S29.tif:Background ROI	0.521	189.667	98.825	5690					B99.tif:Background ROI	0.521	187.967	97.939	5639
X:\BLINDING DATA\for Arsic et al., Nat Comm\20210531_AA for INS click background\Tiff images of SiRtz for analysis\20210524_021_CN D10_NfL K363 BCN_SiRtz_wash 2h.czi - C=1.tif	S067	S67.tif:Analysis ROI	0.521	908.2	473.212	27246	27135.7		X:\BLINDING DATA\for Arsic et al., Nat Comm\20210531_AA for INS click background\Tiff images of BDPtz for analysis\20210525_021_CN D10_NfL K363 BCN_BDPtz_wash 2h.czi - C=0.tif	B186	B186.tif:Analysis ROI	0.521	810.7	422.41	24321	24225.8
		S67.tif:Background ROI	0.521	211.8	110.357	6354					B186.tif:Background ROI	0.521	182.733	95.212	5482
X:\BLINDING DATA\for Arsic et al., Nat Comm\20210531_AA for INS click background\Tiff images of SiRtz for analysis\20210524_022_CN D10_NfL K363 BCN_SiRtz_wash 2h.czi - C=1.tif	S116	S116.tif:Analysis ROI	0.521	986.9	514.218	29607	29497.5		X:\BLINDING DATA\for Arsic et al., Nat Comm\20210531_AA for INS click background\Tiff images of BDPtz for analysis\20210525_022_CN D10_NfL K363 BCN_BDPtz_wash 2h.czi - C=0.tif	B181	B181.tif:Analysis ROI	0.521	512.933	267.261	15388	15296.2
		S116.tif:Background ROI	0.521	210.233	109.541	6307					B181.tif:Background ROI	0.521	176.2	91.808	5286
X:\BLINDING DATA\for Arsic et al., Nat Comm\20210531_AA for INS click background\Tiff images of SiRtz for analysis\20210524_023_CN D10_NfL K363 BCN_SiRtz_wash 2h.czi - C=1.tif	S003	S03.tif:Analysis ROI	0.521	1759.1	916.569	52773	52673.5		X:\BLINDING DATA\for Arsic et al., Nat Comm\20210531_AA for INS click background\Tiff images of BDPtz for analysis\20210525_023_CN D10_NfL K363 BCN_BDPtz_wash 2h.czi - C=0.tif	B143	B143.tif:Analysis ROI	0.521	1310.4	682.776	39312	39216.4
		S03.tif:Background ROI	0.521	190.967	99.502	5729					B143.tif:Background ROI	0.521	183.433	95.577	5503
X:\BLINDING DATA\for Arsic et al., Nat Comm\20210531_AA for INS click background\Tiff images of SiRtz for analysis\20210524_024_CN D10_NfL K363 BCN_SiRtz_wash 2h.czi - C=1.tif	S030	S30.tif:Analysis ROI	0.521	3356.57	1748.92	100697	100598		X:\BLINDING DATA\for Arsic et al., Nat Comm\20210531_AA for INS click background\Tiff images of BDPtz for analysis\20210525_024_CN D10_NfL K363 BCN_BDPtz_wash 2h.czi - C=0.tif	B185	B185.tif:Analysis ROI	0.521	925	481.966	27750	27657.9
		S30.tif:Background ROI	0.521	189.867	98.929	5696					B185.tif:Background ROI	0.521	176.833	92.138	5305
X:\BLINDING DATA\for Arsic et al., Nat Comm\20210531_AA for INS click background\Tiff images of SiRtz for analysis\20210524_025_CN D10_NfL K363 BCN_SiRtz_wash 2h.czi - C=1.tif	S047	S47.tif:Analysis ROI	0.521	1074.03	559.619	32221	32112.1		X:\BLINDING DATA\for Arsic et al., Nat Comm\20210531_AA for INS click background\Tiff images of BDPtz for analysis\20210525_025_CN D10_NfL K363 BCN_BDPtz_wash 2h.czi - C=0.tif	B41	B41.tif:Analysis ROI	0.521	1125.27	586.314	33758	33661.8
		S47.tif:Background ROI	0.521	208.967	108.881	6269					B41.tif:Background ROI	0.521	184.7	96.237	5541
X:\BLINDING DATA\for Arsic et al., Nat Comm\20210531_AA for INS click background\Tiff images of SiRtz for analysis\20210524_026_CN D10_NfL K363 BCN_SiRtz_wash 2h.czi - C=1.tif	S177	S177.tif:Analysis ROI	0.521	1339.2	697.782	40176	40071.8		X:\BLINDING DATA\for Arsic et al., Nat Comm\20210531_AA for INS click background\Tiff images of BDPtz for analysis\20210525_026_CN D10_NfL K363 BCN_BDPtz_wash 2h.czi - C=0.tif	B52	B52.tif:Analysis ROI	0.521	640.4	333.677	19212	19112.6
		S177.tif:Background ROI	0.521	200.033	104.226	6001					B52.tif:Background ROI	0.521	190.767	99.398	5723
X:\BLINDING DATA\for Arsic et al., Nat Comm\20210531_AA for INS click background\Tiff images of SiRtz for analysis\20210524_027_CN D10_NfL K363 BCN_SiRtz_wash 2h.czi - C=1.tif	S087	S87.tif:Analysis ROI	0.521	4626.1	2410.4	138783	138678		X:\BLINDING DATA\for Arsic et al., Nat Comm\20210531_AA for INS click background\Tiff images of BDPtz for analysis\20210525_027_CN D10_NfL K363 BCN_BDPtz_wash 2h.czi - C=0.tif	B178	B178.tif:Analysis ROI	0.521	564.3	294.025	16929	16830.2
		S87.tif:Background ROI	0.521	200.767	104.608	6023					B178.tif:Background ROI	0.521	189.7	98.842	5691
X:\BLINDING DATA\for Arsic et al., Nat Comm\20210531_AA for INS click background\Tiff images of SiRtz for analysis\20210524_028_CN D10_NfL K363 BCN_SiRtz_wash 2h.czi - C=1.tif	S134	S134.tif:Analysis ROI	0.521	687.333	358.131	20620	20509.9		X:\BLINDING DATA\for Arsic et al., Nat Comm\20210531_AA for INS click background\Tiff images of BDPtz for analysis\20210525_028_CN D10_NfL K363 BCN_BDPtz_wash 2h.czi - C=0.tif	B21	B21.tif:Analysis ROI	0.521	911.367	474.862	27341	27228
		S134.tif:Background ROI	0.521	211.267	110.079	6338					B21.tif:Background ROI	0.521	216.9	113.014	6507
X:\BLINDING DATA\for Arsic et al., Nat Comm\20210531_AA for INS click background\Tiff images of SiRtz for analysis\20210524_029_CN D10_NfL K363 BCN_SiRtz_wash 2h.czi - C=1.tif	S073	S73.tif:Analysis ROI	0.521	2968.37	1546.65	89051	88933.5		X:\BLINDING DATA\for Arsic et al., Nat Comm\20210531_AA for INS click background\Tiff images of BDPtz for analysis\20210525_029_CN D10_NfL K363 BCN_BDPtz_wash 2h.czi - C=0.tif	B168	B168.tif:Analysis ROI	0.521	1180.83	615.266	35425	35329.4
		S73.tif:Background ROI	0.521	225.533	117.513	6766					B168.tif:Background ROI	0.521	183.5	95.612	5505
X:\BLINDING DATA\for Arsic et al., Nat Comm\20210531_AA for INS click background\Tiff images of SiRtz for analysis\20210524_030_CN D10_NfL K363 BCN_SiRtz_wash 2h.czi - C=1.tif	S086	S86.tif:Analysis ROI	0.521	1535.63	800.133	46069	45959.3		X:\BLINDING DATA\for Arsic et al., Nat Comm\20210531_AA for INS click background\Tiff images of BDPtz for analysis\20210525_030_CN D10_NfL K363 BCN_BDPtz_wash 2h.czi - C=0.tif	B115	B115.tif:Analysis ROI	0.521	2266.2	1180.79	67986	67894.3
		S86.tif:Background ROI	0.521	210.6	109.732	6318					B115.tif:Background ROI	0.521	175.933	91.669	5278
X:\BLINDING DATA\for Arsic et al., Nat Comm\20210531_AA for INS click background\Tiff images of SiRtz for analysis\20210506_031_CN D10_NfL K363 TCOa_SiRtz_wash 10h.czi - C=1.tif	S168	S168.tif:Analysis ROI	0.521	1043.43	543.675	31303	31195.5		X:\BLINDING DATA\for Arsic et al., Nat Comm\20210531_AA for INS click background\Tiff images of BDPtz for analysis\20210507_031_CN D10_NfL K363 TCOa_BDPtz_wash 10h.czi - C=0.tif	B34	B34.tif:Analysis ROI	0.521	861.467	448.862	25844	25716.9
		S168.tif:Background ROI	0.521	206.267	107.474	6188					B34.tif:Background ROI	0.521	243.933	127.1	7318
X:\BLINDING DATA\for Arsic et al., Nat Comm\20210531_AA for INS click background\Tiff images of SiRtz for analysis\20210506_032_CN D10_NfL K363 TCOa_SiRtz_wash 10h.czi - C=1.tif	S027	S27.tif:Analysis ROI	0.521	758.833	395.386	22765	22663.1		X:\BLINDING DATA\for Arsic et al., Nat Comm\20210531_AA for INS click background\Tiff images of BDPtz for analysis\20210507_032_CN D10_NfL K363 TCOa_BDPtz_wash 10h.czi - C=0.tif	B60	B60.tif:Analysis ROI	0.521	542.233	282.527	16267	16168.4
		S27.tif:Background ROI	0.521	195.6	101.916	5868					B60.tif:Background ROI	0.521	189.167	98.564	5675
X:\BLINDING DATA\for Arsic et al., Nat Comm\20210531_AA for INS click background\Tiff images of SiRtz for analysis\20210506_033_CN D10_NfL K363 TCOa_SiRtz_wash 10h.czi - C=1.tif	S011	S11.tif:Analysis ROI	0.521	1202.6	626.608	36078	35980.5		X:\BLINDING DATA\for Arsic et al., Nat Comm\20210531_AA for INS click background\Tiff images of BDPtz for analysis\20210507_033_CN D10_NfL K363 TCOa_BDPtz_wash 10h.czi - C=0.tif	B03	B03.tif:Analysis ROI	0.521	781.467	407.179	23444	23351.4
		S11.tif:Background ROI	0.521	187.067	97.47	5612					B03.tif:Background ROI	0.521	177.667	92.572	5330
X:\BLINDING DATA\for Arsic et al., Nat Comm\20210531_AA for INS click background\Tiff images of SiRtz for analysis\20210506_034_CN D10_NfL K363 TCOa_SiRtz_wash 10h.czi - C=1.tif	S002	S02.tif:Analysis ROI	0.521	583.933	304.255	17518	17422.3		X:\BLINDING DATA\for Arsic et al., Nat Comm\20210531_AA for INS click background\Tiff images of BDPtz for analysis\20210507_034_CN D10_NfL K363 TCOa_BDPtz_wash 10h.czi - C=0.tif	B09	B09.tif:Analysis ROI	0.521	1508.33	785.908	45250	45139.5
		S02.tif:Background ROI	0.521	183.767	95.751	5513					B09.tif:Background ROI	0.521	212.033	110.479	6361
X:\BLINDING DATA\for Arsic et al., Nat Comm\20210531_AA for INS click background\Tiff images of SiRtz for analysis\20210506_035_CN D10_NfL K363 TCOa_SiRtz_wash 10h.czi - C=1.tif	S046	S46.tif:Analysis ROI	0.521	863.933	450.147	25918	25817.3		X:\BLINDING DATA\for Arsic et al., Nat Comm\20210531_AA for INS click background\Tiff images of BDPtz for analysis\20210507_035_CN D10_NfL K363 TCOa_BDPtz_wash 10h.czi - C=0.tif	B17	B17.tif:Analysis ROI	0.521	1002.6	522.399	30078	29978
		S46.tif:Background ROI	0.521	193.267	100.7	5798					B17.tif:Background ROI	0.521	191.967	100.023	5759
X:\BLINDING DATA\for Arsic et al., Nat Comm\20210531_AA for INS click background\Tiff images of SiRtz for analysis\20210506_036_CN D10_NfL K363 TCOa_SiRtz_wash 10h.czi - C=1.tif	S070	S70.tif:Analysis ROI	0.521	1759.23	916.638	52777	52670.3		X:\BLINDING DATA\for Arsic et al., Nat Comm\20210531_AA for INS click background\Tiff images of BDPtz for analysis\20210507_036_CN D10_NfL K363 TCOa_BDPtz_wash 10h.czi - C=0.tif	B54	B54.tif:Analysis ROI	0.521	1347.2	701.951	40416	40322.3
		S70.tif:Background ROI	0.521	204.767	106.692	6143					B54.tif:Background ROI	0.521	179.9	93.736	5397
X:\BLINDING DATA\for Arsic et al., Nat Comm\20210531_AA for INS click background\Tiff images of SiRtz for analysis\20210506_037_CN D10_NfL K363 TCOa_SiRtz_wash 10h.czi - C=1.tif	S141	S141.tif:Analysis ROI	0.521	1090.47	568.181	32714	32604.2		X:\BLINDING DATA\for Arsic et al., Nat Comm\20210531_AA for INS click background\Tiff images of BDPtz for analysis\20210507_037_CN D10_NfL K363 TCOa_BDPtz_wash 10h.czi - C=0.tif	B111	B111.tif:Analysis ROI	0.521	928.3	483.685	27849	27735
		S141.tif:Background ROI	0.521	210.733	109.801	6322					B111.tif:Background ROI	0.521	218.8	114.004	6564
X:\BLINDING DATA\for Arsic et al., Nat Comm\20210531_AA for INS click background\Tiff images of SiRtz for analysis\20210506_038_CN D10_NfL K363 TCOa_SiRtz_wash 10h.czi - C=1.tif	S124	S124.tif:Analysis ROI	0.521	1576.03	821.183	47281	47181.8		X:\BLINDING DATA\for Arsic et al., Nat Comm\20210531_AA for INS click background\Tiff images of BDPtz for analysis\20210507_038_CN D10_NfL K363 TCOa_BDPtz_wash 10h.czi - C=0.tif	B119	B119.tif:Analysis ROI	0.521	724.133	377.305	21724	21621.2
		S124.tif:Background ROI	0.521	190.433	99.224	5713					B119.tif:Background ROI	0.521	197.267	102.785	5918
X:\BLINDING DATA\for Arsic et al., Nat Comm\20210531_AA for INS click background\Tiff images of SiRtz for analysis\20210506_039_CN D10_NfL K363 TCOa_SiRtz_wash 10h.czi - C=1.tif	S004	S04.tif:Analysis ROI	0.521	1163.37	606.165	34901	34798.2		X:\BLINDING DATA\for Arsic et al., Nat Comm\20210531_AA for INS click background\Tiff images of BDPtz for analysis\20210507_039_CN D10_NfL K363 TCOa_BDPtz_wash 10h.czi - C=0.tif	B179	B179.tif:Analysis ROI	0.521	1126.27	586.835	33788	33695
		S04.tif:Background ROI	0.521	197.267	102.785	5918					B179.tif:Background ROI	0.521	178.5	93.006	5355
X:\BLINDING DATA\for Arsic et al., Nat Comm\20210531_AA for INS click background\Tiff images of SiRtz for analysis\20210506_040_CN D10_NfL K363 TCOa_SiRtz_wash 10h.czi - C=1.tif	S150	S150.tif:Analysis ROI	0.521	1354.17	705.581	40625	40528.5		X:\BLINDING DATA\for Arsic et al., Nat Comm\20210531_AA for INS click background\Tiff images of BDPtz for analysis\20210507_040_CN D10_NfL K363 TCOa_BDPtz_wash 10h.czi - C=0.tif	B171	B171.tif:Analysis ROI	0.521	1060.17	552.394	31805	31708.1
		S150.tif:Background ROI	0.521	185.133	96.463	5554					B171.tif:Background ROI	0.521	185.933	96.879	5578
X:\BLINDING DATA\for Arsic et al., Nat Comm\20210531_AA for INS click background\Tiff images of SiRtz for analysis\20210513_031_CN D10_NfL K363 TCOa_SiRtz_wash 10h.czi - C=1.tif	S158	S158.tif:Analysis ROI	0.521	970.767	505.812	29123	29030.6		X:\BLINDING DATA\for Arsic et al., Nat Comm\20210531_AA for INS click background\Tiff images of BDPtz for analysis\20210514_031_CN D10_NfL K363 TCOa_BDPtz_wash 10h.czi - C=0.tif	B58	B58.tif:Analysis ROI	0.521	502.367	261.755	15071	14975.8
		S158.tif:Background ROI	0.521	177.433	92.451	5323					B58.tif:Background ROI	0.521	182.7	95.195	5481
X:\BLINDING DATA\for Arsic et al., Nat Comm\20210531_AA for INS click background\Tiff images of SiRtz for analysis\20210513_032_CN D10_NfL K363 TCOa_SiRtz_wash 10h.czi - C=1.tif	S059	S59.tif:Analysis ROI	0.521	1223	637.237	36690	36594.9		X:\BLINDING DATA\for Arsic et al., Nat Comm\20210531_AA for INS click background\Tiff images of BDPtz for analysis\20210514_032_CN D10_NfL K363 TCOa_BDPtz_wash 10h.czi - C=0.tif	B74	B74.tif:Analysis ROI	0.521	1290.93	672.633	38728	38641.4
		S59.tif:Background ROI	0.521	182.567	95.125	5477					B74.tif:Background ROI	0.521	166.233	86.615	4987
X:\BLINDING DATA\for Arsic et al., Nat Comm\20210531_AA for INS click background\Tiff images of SiRtz for analysis\20210513_033_CN D10_NfL K363 TCOa_SiRtz_wash 10h.czi - C=1.tif	S015	S15.tif:Analysis ROI	0.521	1831.97	954.535	54959	54865.5		X:\BLINDING DATA\for Arsic et al., Nat Comm\20210531_AA for INS click background\Tiff images of BDPtz for analysis\20210514_033_CN D10_NfL K363 TCOa_BDPtz_wash 10h.czi - C=0.tif	B131	B131.tif:Analysis ROI	0.521	1188.33	619.174	35650	35557.5
		S15.tif:Background ROI	0.521	179.533	93.545	5386					B131.tif:Background ROI	0.521	177.5	92.485	5325
X:\BLINDING DATA\for Arsic et al., Nat Comm\20210531_AA for INS click background\Tiff images of SiRtz for analysis\20210513_034_CN D10_NfL K363 TCOa_SiRtz_wash 10h.czi - C=1.tif	S179	S179.tif:Analysis ROI	0.521	1464.3	762.965	43929	43837.1		X:\BLINDING DATA\for Arsic et al., Nat Comm\20210531_AA for INS click background\Tiff images of BDPtz for analysis\20210514_034_CN D10_NfL K363 TCOa_BDPtz_wash 10h.czi - C=0.tif	B22	B22.tif:Analysis ROI	0.521	552.967	288.12	16589	16500.1
		S179.tif:Background ROI	0.521	176.467	91.947	5294					B22.tif:Background ROI	0.521	170.567	88.873	5117
X:\BLINDING DATA\for Arsic et al., Nat Comm\20210531_AA for INS click background\Tiff images of SiRtz for analysis\20210513_035_CN D10_NfL K363 TCOa_SiRtz_wash 10h.czi - C=1.tif	S169	S169.tif:Analysis ROI	0.521	729.067	379.876	21872	21770.9		X:\BLINDING DATA\for Arsic et al., Nat Comm\20210531_AA for INS click background\Tiff images of BDPtz for analysis\20210514_035_CN D10_NfL K363 TCOa_BDPtz_wash 10h.czi - C=0.tif	B127	B127.tif:Analysis ROI	0.521	496.433	258.664	14893	14802.2
		S169.tif:Background ROI	0.521	194.1	101.135	5823					B127.tif:Background ROI	0.521	174.233	90.783	5227
X:\BLINDING DATA\for Arsic et al., Nat Comm\20210531_AA for INS click background\Tiff images of SiRtz for analysis\20210513_036_CN D10_NfL K363 TCOa_SiRtz_wash 10h.czi - C=1.tif	S110	S110.tif:Analysis ROI	0.521	2003	1043.65	60090	59984.7		X:\BLINDING DATA\for Arsic et al., Nat Comm\20210531_AA for INS click background\Tiff images of BDPtz for analysis\20210514_036_CN D10_NfL K363 TCOa_BDPtz_wash 10h.czi - C=0.tif	B157	B157.tif:Analysis ROI	0.521	758.433	395.177	22753	22656.8
		S110.tif:Background ROI	0.521	202.167	105.338	6065					B157.tif:Background ROI	0.521	184.567	96.167	5537
X:\BLINDING DATA\for Arsic et al., Nat Comm\20210531_AA for INS click background\Tiff images of SiRtz for analysis\20210513_037_CN D10_NfL K363 TCOa_SiRtz_wash 10h.czi - C=1.tif	S010	S10.tif:Analysis ROI	0.521	993.233	517.518	29797	29698.2		X:\BLINDING DATA\for Arsic et al., Nat Comm\20210531_AA for INS click background\Tiff images of BDPtz for analysis\20210514_037_CN D10_NfL K363 TCOa_BDPtz_wash 10h.czi - C=0.tif	B89	B89.tif:Analysis ROI	0.521	1514.57	789.156	45437	45344.3
		S10.tif:Background ROI	0.521	189.667	98.825	5690					B89.tif:Background ROI	0.521	177.833	92.659	5335
X:\BLINDING DATA\for Arsic et al., Nat Comm\20210531_AA for INS click background\Tiff images of SiRtz for analysis\20210513_038_CN D10_NfL K363 TCOa_SiRtz_wash 10h.czi - C=1.tif	S001	S01.tif:Analysis ROI	0.521	1542.23	803.572	46267	46169.3		X:\BLINDING DATA\for Arsic et al., Nat Comm\20210531_AA for INS click background\Tiff images of BDPtz for analysis\20210514_038_CN D10_NfL K363 TCOa_BDPtz_wash 10h.czi - C=0.tif	B69	B69.tif:Analysis ROI	0.521	821.3	427.934	24639	24552.3
		S01.tif:Background ROI	0.521	187.467	97.678	5624					B69.tif:Background ROI	0.521	166.433	86.719	4993
X:\BLINDING DATA\for Arsic et al., Nat Comm\20210531_AA for INS click background\Tiff images of SiRtz for analysis\20210513_039_CN D10_NfL K363 TCOa_SiRtz_wash 10h.czi - C=1.tif	S108	S108.tif:Analysis ROI	0.521	896.433	467.081	26893	26794.4		X:\BLINDING DATA\for Arsic et al., Nat Comm\20210531_AA for INS click background\Tiff images of BDPtz for analysis\20210514_039_CN D10_NfL K363 TCOa_BDPtz_wash 10h.czi - C=0.tif	B134	B134.tif:Analysis ROI	0.521	678.433	353.494	20353	20260.6
		S108.tif:Background ROI	0.521	189.267	98.616	5678					B134.tif:Background ROI	0.521	177.433	92.451	5323
X:\BLINDING DATA\for Arsic et al., Nat Comm\20210531_AA for INS click background\Tiff images of SiRtz for analysis\20210513_040_CN D10_NfL K363 TCOa_SiRtz_wash 10h.czi - C=1.tif	S115	S115.tif:Analysis ROI	0.521	1141.53	594.789	34246	34146		X:\BLINDING DATA\for Arsic et al., Nat Comm\20210531_AA for INS click background\Tiff images of BDPtz for analysis\20210514_040_CN D10_NfL K363 TCOa_BDPtz_wash 10h.czi - C=0.tif	B40	B40.tif:Analysis ROI	0.521	969.967	505.395	29099	28994.2
		S115.tif:Background ROI	0.521	192	100.04	5760					B40.tif:Background ROI	0.521	201.2	104.834	6036
X:\BLINDING DATA\for Arsic et al., Nat Comm\20210531_AA for INS click background\Tiff images of SiRtz for analysis\20210524_031_CN D10_NfL K363 TCOa_SiRtz_wash 10h.czi - C=1.tif	S142	S142.tif:Analysis ROI	0.521	1278.07	665.929	38342	38238.4		X:\BLINDING DATA\for Arsic et al., Nat Comm\20210531_AA for INS click background\Tiff images of BDPtz for analysis\20210525_031_CN D10_NfL K363 TCOa_BDPtz_wash 10h.czi - C=0.tif	B43	B43.tif:Analysis ROI	0.521	1981.87	1032.64	59456	59349.2
		S142.tif:Background ROI	0.521	198.8	103.584	5964					B43.tif:Background ROI	0.521	204.933	106.779	6148
X:\BLINDING DATA\for Arsic et al., Nat Comm\20210531_AA for INS click background\Tiff images of SiRtz for analysis\20210524_032_CN D10_NfL K363 TCOa_SiRtz_wash 10h.czi - C=1.tif	S101	S101.tif:Analysis ROI	0.521	1110.6	578.672	33318	33213.8		X:\BLINDING DATA\for Arsic et al., Nat Comm\20210531_AA for INS click background\Tiff images of BDPtz for analysis\20210525_032_CN D10_NfL K363 TCOa_BDPtz_wash 10h.czi - C=0.tif	B182	B182.tif:Analysis ROI	0.521	668.4	348.266	20052	19952.5
		S101.tif:Background ROI	0.521	200.033	104.226	6001					B182.tif:Background ROI	0.521	190.9	99.467	5727
X:\BLINDING DATA\for Arsic et al., Nat Comm\20210531_AA for INS click background\Tiff images of SiRtz for analysis\20210524_033_CN D10_NfL K363 TCOa_SiRtz_wash 10h.czi - C=1.tif	S019	S19.tif:Analysis ROI	0.521	1676.1	873.322	50283	50181.1		X:\BLINDING DATA\for Arsic et al., Nat Comm\20210531_AA for INS click background\Tiff images of BDPtz for analysis\20210525_033_CN D10_NfL K363 TCOa_BDPtz_wash 10h.czi - C=0.tif	B165	B165.tif:Analysis ROI	0.521	972.467	506.698	29174	29074
		S19.tif:Background ROI	0.521	195.6	101.916	5868					B165.tif:Background ROI	0.521	191.9	99.988	5757
X:\BLINDING DATA\for Arsic et al., Nat Comm\20210531_AA for INS click background\Tiff images of SiRtz for analysis\20210524_034_CN D10_NfL K363 TCOa_SiRtz_wash 10h.czi - C=1.tif	S167	S167.tif:Analysis ROI	0.521	3610.63	1881.3	108319	108218		X:\BLINDING DATA\for Arsic et al., Nat Comm\20210531_AA for INS click background\Tiff images of BDPtz for analysis\20210525_034_CN D10_NfL K363 TCOa_BDPtz_wash 10h.czi - C=0.tif	B177	B177.tif:Analysis ROI	0.521	2340.2	1219.35	70206	70114.1
		S167.tif:Background ROI	0.521	194.733	101.465	5842					B177.tif:Background ROI	0.521	176.333	91.877	5290
X:\BLINDING DATA\for Arsic et al., Nat Comm\20210531_AA for INS click background\Tiff images of SiRtz for analysis\20210524_035_CN D10_NfL K363 TCOa_SiRtz_wash 10h.czi - C=1.tif	S089	S89.tif:Analysis ROI	0.521	851.067	443.443	25532	25430		X:\BLINDING DATA\for Arsic et al., Nat Comm\20210531_AA for INS click background\Tiff images of BDPtz for analysis\20210525_035_CN D10_NfL K363 TCOa_BDPtz_wash 10h.czi - C=0.tif	B170	B170.tif:Analysis ROI	0.521	4958.67	2583.68	148760	148665
		S89.tif:Background ROI	0.521	195.767	102.003	5873					B170.tif:Background ROI	0.521	182.2	94.934	5466
X:\BLINDING DATA\for Arsic et al., Nat Comm\20210531_AA for INS click background\Tiff images of SiRtz for analysis\20210524_036_CN D10_NfL K363 TCOa_SiRtz_wash 10h.czi - C=1.tif	S096	S96.tif:Analysis ROI	0.521	801.367	417.547	24041	23937.8		X:\BLINDING DATA\for Arsic et al., Nat Comm\20210531_AA for INS click background\Tiff images of BDPtz for analysis\20210525_036_CN D10_NfL K363 TCOa_BDPtz_wash 10h.czi - C=0.tif	B167	B167.tif:Analysis ROI	0.521	950.4	495.2	28512	28417.3
		S96.tif:Background ROI	0.521	198.033	103.184	5941					B167.tif:Background ROI	0.521	181.833	94.743	5455
X:\BLINDING DATA\for Arsic et al., Nat Comm\20210531_AA for INS click background\Tiff images of SiRtz for analysis\20210524_037_CN D10_NfL K363 TCOa_SiRtz_wash 10h.czi - C=1.tif	S159	S159.tif:Analysis ROI	0.521	2251.37	1173.06	67541	67439		X:\BLINDING DATA\for Arsic et al., Nat Comm\20210531_AA for INS click background\Tiff images of BDPtz for analysis\20210525_037_CN D10_NfL K363 TCOa_BDPtz_wash 10h.czi - C=0.tif	B70	B70.tif:Analysis ROI	0.521	1655	862.328	49650	49525.1
		S159.tif:Background ROI	0.521	195.867	102.055	5876					B70.tif:Background ROI	0.521	239.767	124.929	7193
X:\BLINDING DATA\for Arsic et al., Nat Comm\20210531_AA for INS click background\Tiff images of SiRtz for analysis\20210524_038_CN D10_NfL K363 TCOa_SiRtz_wash 10h.czi - C=1.tif	S083	S83.tif:Analysis ROI	0.521	4597.63	2395.57	137929	137829		X:\BLINDING DATA\for Arsic et al., Nat Comm\20210531_AA for INS click background\Tiff images of BDPtz for analysis\20210525_038_CN D10_NfL K363 TCOa_BDPtz_wash 10h.czi - C=0.tif	B75	B75.tif:Analysis ROI	0.521	923.433	481.15	27703	27611.8
		S83.tif:Background ROI	0.521	192.033	100.058	5761					B75.tif:Background ROI	0.521	175.133	91.252	5254
X:\BLINDING DATA\for Arsic et al., Nat Comm\20210531_AA for INS click background\Tiff images of SiRtz for analysis\20210524_039_CN D10_NfL K363 TCOa_SiRtz_wash 10h.czi - C=1.tif	S129	S129.tif:Analysis ROI	0.521	2475.6	1289.9	74268	74161.1		X:\BLINDING DATA\for Arsic et al., Nat Comm\20210531_AA for INS click background\Tiff images of BDPtz for analysis\20210525_039_CN D10_NfL K363 TCOa_BDPtz_wash 10h.czi - C=0.tif	B85	B85.tif:Analysis ROI	0.521	541.7	282.25	16251	16152.9
		S129.tif:Background ROI	0.521	205.2	106.918	6156					B85.tif:Background ROI	0.521	188.2	98.061	5646
X:\BLINDING DATA\for Arsic et al., Nat Comm\20210531_AA for INS click background\Tiff images of SiRtz for analysis\20210524_040_CN D10_NfL K363 TCOa_SiRtz_wash 10h.czi - C=1.tif	S147	S147.tif:Analysis ROI	0.521	800.167	416.922	24005	23901.5		X:\BLINDING DATA\for Arsic et al., Nat Comm\20210531_AA for INS click background\Tiff images of BDPtz for analysis\20210525_040_CN D10_NfL K363 TCOa_BDPtz_wash 10h.czi - C=0.tif	B87	B87.tif:Analysis ROI	0.521	751.567	391.599	22547	22455.3
		S147.tif:Background ROI	0.521	198.733	103.549	5962					B87.tif:Background ROI	0.521	176	91.704	5280
X:\BLINDING DATA\for Arsic et al., Nat Comm\20210531_AA for INS click background\Tiff images of SiRtz for analysis\20210506_041_CN D10_NfL K363_SiRtz_wash 10h.czi - C=1.tif	S094	S94.tif:Analysis ROI	0.521	337.3	175.748	10119	10024.4		X:\BLINDING DATA\for Arsic et al., Nat Comm\20210531_AA for INS click background\Tiff images of BDPtz for analysis\20210507_041_CN D10_NfL K363_BDPtz_wash 10h.czi - C=0.tif	B46	B46.tif:Analysis ROI	0.521	286.333	149.192	8590	8492.16
		S94.tif:Background ROI	0.521	181.567	94.604	5447					B46.tif:Background ROI	0.521	187.8	97.852	5634
X:\BLINDING DATA\for Arsic et al., Nat Comm\20210531_AA for INS click background\Tiff images of SiRtz for analysis\20210506_042_CN D10_NfL K363_SiRtz_wash 10h.czi - C=1.tif	S118	S118.tif:Analysis ROI	0.521	275.233	143.409	8257	8159.75		X:\BLINDING DATA\for Arsic et al., Nat Comm\20210531_AA for INS click background\Tiff images of BDPtz for analysis\20210507_042_CN D10_NfL K363_BDPtz_wash 10h.czi - C=0.tif	B66	B66.tif:Analysis ROI	0.521	325.9	169.808	9777	9684.21
		S118.tif:Background ROI	0.521	186.667	97.262	5600					B66.tif:Background ROI	0.521	178.1	92.798	5343
X:\BLINDING DATA\for Arsic et al., Nat Comm\20210531_AA for INS click background\Tiff images of SiRtz for analysis\20210506_043_CN D10_NfL K363_SiRtz_wash 10h.czi - C=1.tif	S099	S99.tif:Analysis ROI	0.521	353.8	184.345	10614	10515.3		X:\BLINDING DATA\for Arsic et al., Nat Comm\20210531_AA for INS click background\Tiff images of BDPtz for analysis\20210507_043_CN D10_NfL K363_BDPtz_wash 10h.czi - C=0.tif	B180	B180.tif:Analysis ROI	0.521	288.133	150.13	8644	8544.32
		S99.tif:Background ROI	0.521	189.367	98.668	5681					B180.tif:Background ROI	0.521	191.333	99.693	5740
X:\BLINDING DATA\for Arsic et al., Nat Comm\20210531_AA for INS click background\Tiff images of SiRtz for analysis\20210506_044_CN D10_NfL K363_SiRtz_wash 10h.czi - C=1.tif	S037	S37.tif:Analysis ROI	0.521	359.067	187.09	10772	10672.9		X:\BLINDING DATA\for Arsic et al., Nat Comm\20210531_AA for INS click background\Tiff images of BDPtz for analysis\20210507_044_CN D10_NfL K363_BDPtz_wash 10h.czi - C=0.tif	B01	B01.tif:Analysis ROI	0.521	357.967	186.516	10739	10644
		S37.tif:Background ROI	0.521	190.133	99.068	5704					B01.tif:Background ROI	0.521	182.4	95.038	5472
X:\BLINDING DATA\for Arsic et al., Nat Comm\20210531_AA for INS click background\Tiff images of SiRtz for analysis\20210506_045_CN D10_NfL K363_SiRtz_wash 10h.czi - C=1.tif	S044	S44.tif:Analysis ROI	0.521	294.667	153.534	8840	8743.55		X:\BLINDING DATA\for Arsic et al., Nat Comm\20210531_AA for INS click background\Tiff images of BDPtz for analysis\20210507_045_CN D10_NfL K363_BDPtz_wash 10h.czi - C=0.tif	B105	B105.tif:Analysis ROI	0.521	313.9	163.556	9417	9319.31
		S44.tif:Background ROI	0.521	185.133	96.463	5554					B105.tif:Background ROI	0.521	187.5	97.696	5625
X:\BLINDING DATA\for Arsic et al., Nat Comm\20210531_AA for INS click background\Tiff images of SiRtz for analysis\20210506_046_CN D10_NfL K363_SiRtz_wash 10h.czi - C=1.tif	S154	S154.tif:Analysis ROI	0.521	336.533	175.349	10096	10000.2		X:\BLINDING DATA\for Arsic et al., Nat Comm\20210531_AA for INS click background\Tiff images of BDPtz for analysis\20210507_046_CN D10_NfL K363_BDPtz_wash 10h.czi - C=0.tif	B151	B151.tif:Analysis ROI	0.521	347.867	181.254	10436	10341.3
		S154.tif:Background ROI	0.521	183.967	95.855	5519					B151.tif:Background ROI	0.521	181.833	94.743	5455
X:\BLINDING DATA\for Arsic et al., Nat Comm\20210531_AA for INS click background\Tiff images of SiRtz for analysis\20210506_047_CN D10_NfL K363_SiRtz_wash 10h.czi - C=1.tif	S066	S66.tif:Analysis ROI	0.521	325.533	169.617	9766	9668.49		X:\BLINDING DATA\for Arsic et al., Nat Comm\20210531_AA for INS click background\Tiff images of BDPtz for analysis\20210507_047_CN D10_NfL K363_BDPtz_wash 10h.czi - C=0.tif	B138	B138.tif:Analysis ROI	0.521	270.8	141.099	8124	8023.48
		S66.tif:Background ROI	0.521	187.167	97.522	5615					B138.tif:Background ROI	0.521	192.933	100.527	5788
X:\BLINDING DATA\for Arsic et al., Nat Comm\20210531_AA for INS click background\Tiff images of SiRtz for analysis\20210506_048_CN D10_NfL K363_SiRtz_wash 10h.czi - C=1.tif	S041	S41.tif:Analysis ROI	0.521	394.9	205.76	11847	11752.8		X:\BLINDING DATA\for Arsic et al., Nat Comm\20210531_AA for INS click background\Tiff images of BDPtz for analysis\20210507_048_CN D10_NfL K363_BDPtz_wash 10h.czi - C=0.tif	B122	B122.tif:Analysis ROI	0.521	284.5	148.237	8535	8440.96
		S41.tif:Background ROI	0.521	180.8	94.205	5424					B122.tif:Background ROI	0.521	180.5	94.048	5415
X:\BLINDING DATA\for Arsic et al., Nat Comm\20210531_AA for INS click background\Tiff images of SiRtz for analysis\20210506_049_CN D10_NfL K363_SiRtz_wash 10h.czi - C=1.tif	S098	S98.tif:Analysis ROI	0.521	344.133	179.309	10324	10230		X:\BLINDING DATA\for Arsic et al., Nat Comm\20210531_AA for INS click background\Tiff images of BDPtz for analysis\20210507_049_CN D10_NfL K363_BDPtz_wash 10h.czi - C=0.tif	B137	B137.tif:Analysis ROI	0.521	259.033	134.968	7771	7673.17
		S98.tif:Background ROI	0.521	180.4	93.996	5412					B137.tif:Background ROI	0.521	187.767	97.835	5633
X:\BLINDING DATA\for Arsic et al., Nat Comm\20210531_AA for INS click background\Tiff images of SiRtz for analysis\20210506_050_CN D10_NfL K363_SiRtz_wash 10h.czi - C=1.tif	S028	S28.tif:Analysis ROI	0.521	294.8	153.604	8844	8748.1		X:\BLINDING DATA\for Arsic et al., Nat Comm\20210531_AA for INS click background\Tiff images of BDPtz for analysis\20210507_050_CN D10_NfL K363_BDPtz_wash 10h.czi - C=0.tif	B33	B33.tif:Analysis ROI	0.521	307.067	159.995	9212	9117.25
		S28.tif:Background ROI	0.521	184.067	95.907	5522					B33.tif:Background ROI	0.521	181.867	94.761	5456
X:\BLINDING DATA\for Arsic et al., Nat Comm\20210531_AA for INS click background\Tiff images of SiRtz for analysis\20210513_041_CN D10_NfL K363_SiRtz_wash 10h.czi - C=1.tif	S111	S111.tif:Analysis ROI	0.521	318.867	166.144	9566	9471.21		X:\BLINDING DATA\for Arsic et al., Nat Comm\20210531_AA for INS click background\Tiff images of BDPtz for analysis\20210514_041_CN D10_NfL K363_BDPtz_wash 10h.czi - C=0.tif	B11	B11.tif:Analysis ROI	0.521	302.733	157.737	9082	8991.88
		S111.tif:Background ROI	0.521	181.933	94.795	5458					B11.tif:Background ROI	0.521	172.967	90.123	5189
X:\BLINDING DATA\for Arsic et al., Nat Comm\20210531_AA for INS click background\Tiff images of SiRtz for analysis\20210513_042_CN D10_NfL K363_SiRtz_wash 10h.czi - C=1.tif	S075	S75.tif:Analysis ROI	0.521	370.733	193.168	11122	11026.5		X:\BLINDING DATA\for Arsic et al., Nat Comm\20210531_AA for INS click background\Tiff images of BDPtz for analysis\20210514_042_CN D10_NfL K363_BDPtz_wash 10h.czi - C=0.tif	B101	B101.tif:Analysis ROI	0.521	312.433	162.792	9373	9285.3
		S75.tif:Background ROI	0.521	183.233	95.473	5497					B101.tif:Background ROI	0.521	168.333	87.709	5050
X:\BLINDING DATA\for Arsic et al., Nat Comm\20210531_AA for INS click background\Tiff images of SiRtz for analysis\20210513_043_CN D10_NfL K363_SiRtz_wash 10h.czi - C=1.tif	S162	S162.tif:Analysis ROI	0.521	405.8	211.44	12174	12073.3		X:\BLINDING DATA\for Arsic et al., Nat Comm\20210531_AA for INS click background\Tiff images of BDPtz for analysis\20210514_043_CN D10_NfL K363_BDPtz_wash 10h.czi - C=0.tif	B103	B103.tif:Analysis ROI	0.521	261.167	136.079	7835	7746.03
		S162.tif:Background ROI	0.521	193.3	100.718	5799					B103.tif:Background ROI	0.521	170.767	88.977	5123
X:\BLINDING DATA\for Arsic et al., Nat Comm\20210531_AA for INS click background\Tiff images of SiRtz for analysis\20210513_044_CN D10_NfL K363_SiRtz_wash 10h.czi - C=1.tif	S113	S113.tif:Analysis ROI	0.521	507.333	264.343	15220	15125.6		X:\BLINDING DATA\for Arsic et al., Nat Comm\20210531_AA for INS click background\Tiff images of BDPtz for analysis\20210514_044_CN D10_NfL K363_BDPtz_wash 10h.czi - C=0.tif	B117	B117.tif:Analysis ROI	0.521	238.833	124.443	7165	7067.28
		S113.tif:Background ROI	0.521	181.267	94.448	5438					B117.tif:Background ROI	0.521	187.567	97.731	5627
X:\BLINDING DATA\for Arsic et al., Nat Comm\20210531_AA for INS click background\Tiff images of SiRtz for analysis\20210513_045_CN D10_NfL K363_SiRtz_wash 10h.czi - C=1.tif	S016	S16.tif:Analysis ROI	0.521	349.833	182.279	10495	10397.3		X:\BLINDING DATA\for Arsic et al., Nat Comm\20210531_AA for INS click background\Tiff images of BDPtz for analysis\20210514_045_CN D10_NfL K363_BDPtz_wash 10h.czi - C=0.tif	B125	B125.tif:Analysis ROI	0.521	250.667	130.608	7520	7430.2
		S16.tif:Background ROI	0.521	187.467	97.678	5624					B125.tif:Background ROI	0.521	172.367	89.811	5171
X:\BLINDING DATA\for Arsic et al., Nat Comm\20210531_AA for INS click background\Tiff images of SiRtz for analysis\20210513_046_CN D10_NfL K363_SiRtz_wash 10h.czi - C=1.tif	S007	S07.tif:Analysis ROI	0.521	314.633	163.938	9439	9343.07		X:\BLINDING DATA\for Arsic et al., Nat Comm\20210531_AA for INS click background\Tiff images of BDPtz for analysis\20210514_046_CN D10_NfL K363_BDPtz_wash 10h.czi - C=0.tif	B104	B104.tif:Analysis ROI	0.521	340.067	177.19	10202	10113.7
		S07.tif:Background ROI	0.521	184.133	95.942	5524					B104.tif:Background ROI	0.521	169.433	88.282	5083
X:\BLINDING DATA\for Arsic et al., Nat Comm\20210531_AA for INS click background\Tiff images of SiRtz for analysis\20210513_047_CN D10_NfL K363_SiRtz_wash 10h.czi - C=1.tif	S126	S126.tif:Analysis ROI	0.521	453.233	236.155	13597	13502.4		X:\BLINDING DATA\for Arsic et al., Nat Comm\20210531_AA for INS click background\Tiff images of BDPtz for analysis\20210514_047_CN D10_NfL K363_BDPtz_wash 10h.czi - C=0.tif	B139	B139.tif:Analysis ROI	0.521	222.5	115.932	6675	6586.48
		S126.tif:Background ROI	0.521	181.667	94.656	5450					B139.tif:Background ROI	0.521	169.9	88.525	5097
X:\BLINDING DATA\for Arsic et al., Nat Comm\20210531_AA for INS click background\Tiff images of SiRtz for analysis\20210513_048_CN D10_NfL K363_SiRtz_wash 10h.czi - C=1.tif	S080	S80.tif:Analysis ROI	0.521	357.733	186.395	10732	10639.6		X:\BLINDING DATA\for Arsic et al., Nat Comm\20210531_AA for INS click background\Tiff images of BDPtz for analysis\20210514_048_CN D10_NfL K363_BDPtz_wash 10h.czi - C=0.tif	B141	B141.tif:Analysis ROI	0.521	266.3	138.754	7989	7898.76
		S80.tif:Background ROI	0.521	177.433	92.451	5323					B141.tif:Background ROI	0.521	173.2	90.245	5196
X:\BLINDING DATA\for Arsic et al., Nat Comm\20210531_AA for INS click background\Tiff images of SiRtz for analysis\20210513_049_CN D10_NfL K363_SiRtz_wash 10h.czi - C=1.tif	S105	S105.tif:Analysis ROI	0.521	301.2	156.938	9036	8941.02		X:\BLINDING DATA\for Arsic et al., Nat Comm\20210531_AA for INS click background\Tiff images of BDPtz for analysis\20210514_049_CN D10_NfL K363_BDPtz_wash 10h.czi - C=0.tif	B154	B154.tif:Analysis ROI	0.521	281.8	146.83	8454	8362.43
		S105.tif:Background ROI	0.521	182.3	94.986	5469					B154.tif:Background ROI	0.521	175.767	91.582	5273
X:\BLINDING DATA\for Arsic et al., Nat Comm\20210531_AA for INS click background\Tiff images of SiRtz for analysis\20210513_050_CN D10_NfL K363_SiRtz_wash 10h.czi - C=1.tif	S036	S36.tif:Analysis ROI	0.521	399.233	208.018	11977	11883.9		X:\BLINDING DATA\for Arsic et al., Nat Comm\20210531_AA for INS click background\Tiff images of BDPtz for analysis\20210514_050_CN D10_NfL K363_BDPtz_wash 10h.czi - C=0.tif	B160	B160.tif:Analysis ROI	0.521	275.3	143.443	8259	8168.5
		S36.tif:Background ROI	0.521	178.7	93.111	5361					B160.tif:Background ROI	0.521	173.7	90.505	5211
X:\BLINDING DATA\for Arsic et al., Nat Comm\20210531_AA for INS click background\Tiff images of SiRtz for analysis\20210524_041_CN D10_NfL K363_SiRtz_wash 10h.czi - C=1.tif	S176	S176.tif:Analysis ROI	0.521	320.5	166.995	9615	9511.7		X:\BLINDING DATA\for Arsic et al., Nat Comm\20210531_AA for INS click background\Tiff images of BDPtz for analysis\20210525_041_CN D10_NfL K363_BDPtz_wash 10h.czi - C=0.tif	B71	B71.tif:Analysis ROI	0.521	274.533	143.044	8236	8142.22
		S176.tif:Background ROI	0.521	198.267	103.306	5948					B71.tif:Background ROI	0.521	180	93.788	5400
X:\BLINDING DATA\for Arsic et al., Nat Comm\20210531_AA for INS click background\Tiff images of SiRtz for analysis\20210524_042_CN D10_NfL K363_SiRtz_wash 10h.czi - C=1.tif	S130	S130.tif:Analysis ROI	0.521	420.867	219.29	12626	12524.8		X:\BLINDING DATA\for Arsic et al., Nat Comm\20210531_AA for INS click background\Tiff images of BDPtz for analysis\20210525_042_CN D10_NfL K363_BDPtz_wash 10h.czi - C=0.tif	B73	B73.tif:Analysis ROI	0.521	266.6	138.91	7998	7903.53
		S130.tif:Background ROI	0.521	194.3	101.239	5829					B73.tif:Background ROI	0.521	181.333	94.483	5440
X:\BLINDING DATA\for Arsic et al., Nat Comm\20210531_AA for INS click background\Tiff images of SiRtz for analysis\20210524_043_CN D10_NfL K363_SiRtz_wash 10h.czi - C=1.tif	S160	S160.tif:Analysis ROI	0.521	388.733	202.547	11662	11560.8		X:\BLINDING DATA\for Arsic et al., Nat Comm\20210531_AA for INS click background\Tiff images of BDPtz for analysis\20210525_043_CN D10_NfL K363_BDPtz_wash 10h.czi - C=0.tif	B62	B62.tif:Analysis ROI	0.521	311.5	162.305	9345	9252.47
		S160.tif:Background ROI	0.521	194.3	101.239	5829					B62.tif:Background ROI	0.521	177.6	92.537	5328
X:\BLINDING DATA\for Arsic et al., Nat Comm\20210531_AA for INS click background\Tiff images of SiRtz for analysis\20210524_044_CN D10_NfL K363_SiRtz_wash 10h.czi - C=1.tif	S144	S144.tif:Analysis ROI	0.521	344.2	179.343	10326	10223.9		X:\BLINDING DATA\for Arsic et al., Nat Comm\20210531_AA for INS click background\Tiff images of BDPtz for analysis\20210525_044_CN D10_NfL K363_BDPtz_wash 10h.czi - C=0.tif	B86	B86.tif:Analysis ROI	0.521	295	153.708	8850	8759.26
		S144.tif:Background ROI	0.521	195.967	102.107	5879					B86.tif:Background ROI	0.521	174.167	90.749	5225
X:\BLINDING DATA\for Arsic et al., Nat Comm\20210531_AA for INS click background\Tiff images of SiRtz for analysis\20210524_045_CN D10_NfL K363_SiRtz_wash 10h.czi - C=1.tif	S153	S153.tif:Analysis ROI	0.521	466.6	243.119	13998	13897.5		X:\BLINDING DATA\for Arsic et al., Nat Comm\20210531_AA for INS click background\Tiff images of BDPtz for analysis\20210525_045_CN D10_NfL K363_BDPtz_wash 10h.czi - C=0.tif	B98	B98.tif:Analysis ROI	0.521	282.267	147.073	8468	8376.53
		S153.tif:Background ROI	0.521	192.867	100.492	5786					B98.tif:Background ROI	0.521	175.567	91.478	5267
X:\BLINDING DATA\for Arsic et al., Nat Comm\20210531_AA for INS click background\Tiff images of SiRtz for analysis\20210524_046_CN D10_NfL K363_SiRtz_wash 10h.czi - C=1.tif	S077	S77.tif:Analysis ROI	0.521	447.5	233.167	13425	13325.6		X:\BLINDING DATA\for Arsic et al., Nat Comm\20210531_AA for INS click background\Tiff images of BDPtz for analysis\20210525_046_CN D10_NfL K363_BDPtz_wash 10h.czi - C=0.tif	B95	B95.tif:Analysis ROI	0.521	270.133	140.751	8104	8011.71
		S77.tif:Background ROI	0.521	190.867	99.45	5726					B95.tif:Background ROI	0.521	177.133	92.294	5314
X:\BLINDING DATA\for Arsic et al., Nat Comm\20210531_AA for INS click background\Tiff images of SiRtz for analysis\20210524_047_CN D10_NfL K363_SiRtz_wash 10h.czi - C=1.tif	S123	S123.tif:Analysis ROI	0.521	345.2	179.864	10356	10257.4		X:\BLINDING DATA\for Arsic et al., Nat Comm\20210531_AA for INS click background\Tiff images of BDPtz for analysis\20210525_047_CN D10_NfL K363_BDPtz_wash 10h.czi - C=0.tif	B83	B83.tif:Analysis ROI	0.521	310.033	161.541	9301	9205.28
		S123.tif:Background ROI	0.521	189.333	98.651	5680					B83.tif:Background ROI	0.521	183.733	95.733	5512
X:\BLINDING DATA\for Arsic et al., Nat Comm\20210531_AA for INS click background\Tiff images of SiRtz for analysis\20210524_048_CN D10_NfL K363_SiRtz_wash 10h.czi - C=1.tif	S175	S175.tif:Analysis ROI	0.521	483.533	251.942	14506	14404.1		X:\BLINDING DATA\for Arsic et al., Nat Comm\20210531_AA for INS click background\Tiff images of BDPtz for analysis\20210525_048_CN D10_NfL K363_BDPtz_wash 10h.czi - C=0.tif	B07	B07.tif:Analysis ROI	0.521	273.7	142.61	8211	8120.9
		S175.tif:Background ROI	0.521	195.5	101.864	5865					B07.tif:Background ROI	0.521	172.933	90.106	5188
X:\BLINDING DATA\for Arsic et al., Nat Comm\20210531_AA for INS click background\Tiff images of SiRtz for analysis\20210524_049_CN D10_NfL K363_SiRtz_wash 10h.czi - C=1.tif	S060	S60.tif:Analysis ROI	0.521	374.6	195.183	11238	11135.6		X:\BLINDING DATA\for Arsic et al., Nat Comm\20210531_AA for INS click background\Tiff images of BDPtz for analysis\20210525_049_CN D10_NfL K363_BDPtz_wash 10h.czi - C=0.tif	B67	B67.tif:Analysis ROI	0.521	250.833	130.695	7525	7432.3
		S60.tif:Background ROI	0.521	196.467	102.368	5894					B67.tif:Background ROI	0.521	177.933	92.711	5338
X:\BLINDING DATA\for Arsic et al., Nat Comm\20210531_AA for INS click background\Tiff images of SiRtz for analysis\20210524_050_CN D10_NfL K363_SiRtz_wash 10h.czi - C=1.tif	S180	S180.tif:Analysis ROI	0.521	457.3	238.273	13719	13619.2		X:\BLINDING DATA\for Arsic et al., Nat Comm\20210531_AA for INS click background\Tiff images of BDPtz for analysis\20210525_050_CN D10_NfL K363_BDPtz_wash 10h.czi - C=0.tif	B72	B72.tif:Analysis ROI	0.521	249.633	130.07	7489	7396.94
		S180.tif:Background ROI	0.521	191.633	99.849	5749					B72.tif:Background ROI	0.521	176.7	92.068	5301
X:\BLINDING DATA\for Arsic et al., Nat Comm\20210531_AA for INS click background\Tiff images of SiRtz for analysis\20210506_051_CN D10_NfL K363 BCN_SiRtz_wash 10h.czi - C=1.tif	S114	S114.tif:Analysis ROI	0.521	2013.83	1049.3	60415	60317.5		X:\BLINDING DATA\for Arsic et al., Nat Comm\20210531_AA for INS click background\Tiff images of BDPtz for analysis\20210507_051_CN D10_NfL K363 BCN_BDPtz_wash 10h.czi - C=0.tif	B02	B02.tif:Analysis ROI	0.521	484.7	252.55	14541	14428.4
		S114.tif:Background ROI	0.521	187.067	97.47	5612					B02.tif:Background ROI	0.521	216.167	112.632	6485
X:\BLINDING DATA\for Arsic et al., Nat Comm\20210531_AA for INS click background\Tiff images of SiRtz for analysis\20210506_052_CN D10_NfL K363 BCN_SiRtz_wash 10h.czi - C=1.tif	S156	S156.tif:Analysis ROI	0.521	1048.17	546.141	31445	31331.7		X:\BLINDING DATA\for Arsic et al., Nat Comm\20210531_AA for INS click background\Tiff images of BDPtz for analysis\20210507_052_CN D10_NfL K363 BCN_BDPtz_wash 10h.czi - C=0.tif	B42	B42.tif:Analysis ROI	0.521	1444.73	752.77	43342	43230.7
		S156.tif:Background ROI	0.521	217.4	113.275	6522					B42.tif:Background ROI	0.521	213.567	111.278	6407
X:\BLINDING DATA\for Arsic et al., Nat Comm\20210531_AA for INS click background\Tiff images of SiRtz for analysis\20210506_053_CN D10_NfL K363 BCN_SiRtz_wash 10h.czi - C=1.tif	S161	S161.tif:Analysis ROI	0.521	1796.87	936.247	53906	53806.3		X:\BLINDING DATA\for Arsic et al., Nat Comm\20210531_AA for INS click background\Tiff images of BDPtz for analysis\20210507_053_CN D10_NfL K363 BCN_BDPtz_wash 10h.czi - C=0.tif	B124	B124.tif:Analysis ROI	0.521	713.667	371.852	21410	21310.9
		S161.tif:Background ROI	0.521	191.3	99.676	5739					B124.tif:Background ROI	0.521	190.2	99.103	5706
X:\BLINDING DATA\for Arsic et al., Nat Comm\20210531_AA for INS click background\Tiff images of SiRtz for analysis\20210506_054_CN D10_NfL K363 BCN_SiRtz_wash 10h.czi - C=1.tif	S109	S109.tif:Analysis ROI	0.521	642.433	334.736	19273	19167.1		X:\BLINDING DATA\for Arsic et al., Nat Comm\20210531_AA for INS click background\Tiff images of BDPtz for analysis\20210507_054_CN D10_NfL K363 BCN_BDPtz_wash 10h.czi - C=0.tif	B145	B145.tif:Analysis ROI	0.521	934.433	486.881	28033	27924.8
		S109.tif:Background ROI	0.521	203.233	105.894	6097					B145.tif:Background ROI	0.521	207.633	108.186	6229
X:\BLINDING DATA\for Arsic et al., Nat Comm\20210531_AA for INS click background\Tiff images of SiRtz for analysis\20210506_055_CN D10_NfL K363 BCN_SiRtz_wash 10h.czi - C=1.tif	S166	S166.tif:Analysis ROI	0.521	1522.13	793.099	45664	45559.9		X:\BLINDING DATA\for Arsic et al., Nat Comm\20210531_AA for INS click background\Tiff images of BDPtz for analysis\20210507_055_CN D10_NfL K363 BCN_BDPtz_wash 10h.czi - C=0.tif	B30	B30.tif:Analysis ROI	0.521	1370.93	714.317	41128	41038.6
		S166.tif:Background ROI	0.521	199.833	104.122	5995					B30.tif:Background ROI	0.521	171.667	89.446	5150
X:\BLINDING DATA\for Arsic et al., Nat Comm\20210531_AA for INS click background\Tiff images of SiRtz for analysis\20210506_056_CN D10_NfL K363 BCN_SiRtz_wash 10h.czi - C=1.tif	S082	S82.tif:Analysis ROI	0.521	843.467	439.483	25304	25210.3		X:\BLINDING DATA\for Arsic et al., Nat Comm\20210531_AA for INS click background\Tiff images of BDPtz for analysis\20210507_056_CN D10_NfL K363 BCN_BDPtz_wash 10h.czi - C=0.tif	B10	B10.tif:Analysis ROI	0.521	825.967	430.365	24779	24677.1
		S82.tif:Background ROI	0.521	179.867	93.718	5396					B10.tif:Background ROI	0.521	195.533	101.881	5866
X:\BLINDING DATA\for Arsic et al., Nat Comm\20210531_AA for INS click background\Tiff images of SiRtz for analysis\20210506_057_CN D10_NfL K363 BCN_SiRtz_wash 10h.czi - C=1.tif	S136	S136.tif:Analysis ROI	0.521	466.267	242.946	13988	13888.4		X:\BLINDING DATA\for Arsic et al., Nat Comm\20210531_AA for INS click background\Tiff images of BDPtz for analysis\20210507_057_CN D10_NfL K363 BCN_BDPtz_wash 10h.czi - C=0.tif	B116	B116.tif:Analysis ROI	0.521	1019.67	531.291	30590	30495.5
		S136.tif:Background ROI	0.521	191.2	99.624	5736					B116.tif:Background ROI	0.521	181.4	94.517	5442
X:\BLINDING DATA\for Arsic et al., Nat Comm\20210531_AA for INS click background\Tiff images of SiRtz for analysis\20210506_058_CN D10_NfL K363 BCN_SiRtz_wash 10h.czi - C=1.tif	S005	S05.tif:Analysis ROI	0.521	768.433	400.388	23053	22947.8		X:\BLINDING DATA\for Arsic et al., Nat Comm\20210531_AA for INS click background\Tiff images of BDPtz for analysis\20210507_058_CN D10_NfL K363 BCN_BDPtz_wash 10h.czi - C=0.tif	B136	B136.tif:Analysis ROI	0.521	1042.4	543.136	31272	31162.7
		S05.tif:Background ROI	0.521	201.933	105.216	6058					B136.tif:Background ROI	0.521	209.733	109.28	6292
X:\BLINDING DATA\for Arsic et al., Nat Comm\20210531_AA for INS click background\Tiff images of SiRtz for analysis\20210506_059_CN D10_NfL K363 BCN_SiRtz_wash 10h.czi - C=1.tif	S042	S42.tif:Analysis ROI	0.521	828.433	431.65	24853	24755.5		X:\BLINDING DATA\for Arsic et al., Nat Comm\20210531_AA for INS click background\Tiff images of BDPtz for analysis\20210507_059_CN D10_NfL K363 BCN_BDPtz_wash 10h.czi - C=0.tif	B31	B31.tif:Analysis ROI	0.521	993.033	517.414	29791	29696.6
		S42.tif:Background ROI	0.521	187.067	97.47	5612					B31.tif:Background ROI	0.521	181.133	94.378	5434
X:\BLINDING DATA\for Arsic et al., Nat Comm\20210531_AA for INS click background\Tiff images of SiRtz for analysis\20210506_060_CN D10_NfL K363 BCN_SiRtz_wash 10h.czi - C=1.tif	S163	S163.tif:Analysis ROI	0.521	1289.2	671.73	38676	38573.8		X:\BLINDING DATA\for Arsic et al., Nat Comm\20210531_AA for INS click background\Tiff images of BDPtz for analysis\20210507_060_CN D10_NfL K363 BCN_BDPtz_wash 10h.czi - C=0.tif	B12	B12.tif:Analysis ROI	0.521	1786.8	931.002	53604	53507.6
		S163.tif:Background ROI	0.521	196.2	102.229	5886					B12.tif:Background ROI	0.521	185.033	96.411	5551
X:\BLINDING DATA\for Arsic et al., Nat Comm\20210531_AA for INS click background\Tiff images of SiRtz for analysis\20210513_051_CN D10_NfL K363 BCN_SiRtz_wash 10h.czi - C=1.tif	S064	S64.tif:Analysis ROI	0.521	901.2	469.565	27036	26936.9		X:\BLINDING DATA\for Arsic et al., Nat Comm\20210531_AA for INS click background\Tiff images of BDPtz for analysis\20210514_051_CN D10_NfL K363 BCN_BDPtz_wash 10h.czi - C=0.tif	B51	B51.tif:Analysis ROI	0.521	1381.7	719.927	41451	41353.7
		S64.tif:Background ROI	0.521	190.3	99.155	5709					B51.tif:Background ROI	0.521	186.8	97.331	5604
X:\BLINDING DATA\for Arsic et al., Nat Comm\20210531_AA for INS click background\Tiff images of SiRtz for analysis\20210513_052_CN D10_NfL K363 BCN_SiRtz_wash 10h.czi - C=1.tif	S102	S102.tif:Analysis ROI	0.521	2140.9	1115.5	64227	64125.2		X:\BLINDING DATA\for Arsic et al., Nat Comm\20210531_AA for INS click background\Tiff images of BDPtz for analysis\20210514_052_CN D10_NfL K363 BCN_BDPtz_wash 10h.czi - C=0.tif	B65	B65.tif:Analysis ROI	0.521	497.567	259.254	14927	14830.1
		S102.tif:Background ROI	0.521	195.467	101.847	5864					B65.tif:Background ROI	0.521	185.9	96.862	5577
X:\BLINDING DATA\for Arsic et al., Nat Comm\20210531_AA for INS click background\Tiff images of SiRtz for analysis\20210513_053_CN D10_NfL K363 BCN_SiRtz_wash 10h.czi - C=1.tif	S146	S146.tif:Analysis ROI	0.521	699.367	364.401	20981	20875.8		X:\BLINDING DATA\for Arsic et al., Nat Comm\20210531_AA for INS click background\Tiff images of BDPtz for analysis\20210514_053_CN D10_NfL K363 BCN_BDPtz_wash 10h.czi - C=0.tif	B84	B84.tif:Analysis ROI	0.521	797.3	415.428	23919	23825.9
		S146.tif:Background ROI	0.521	201.833	105.164	6055					B84.tif:Background ROI	0.521	178.667	93.093	5360
X:\BLINDING DATA\for Arsic et al., Nat Comm\20210531_AA for INS click background\Tiff images of SiRtz for analysis\20210513_054_CN D10_NfL K363 BCN_SiRtz_wash 10h.czi - C=1.tif	S043	S43.tif:Analysis ROI	0.521	831.9	433.457	24957	24849		X:\BLINDING DATA\for Arsic et al., Nat Comm\20210531_AA for INS click background\Tiff images of BDPtz for analysis\20210514_054_CN D10_NfL K363 BCN_BDPtz_wash 10h.czi - C=0.tif	B47	B47.tif:Analysis ROI	0.521	866.9	451.693	26007	25912.6
		S43.tif:Background ROI	0.521	207.2	107.96	6216					B47.tif:Background ROI	0.521	181.167	94.396	5435
X:\BLINDING DATA\for Arsic et al., Nat Comm\20210531_AA for INS click background\Tiff images of SiRtz for analysis\20210513_055_CN D10_NfL K363 BCN_SiRtz_wash 10h.czi - C=1.tif	S033	S33.tif:Analysis ROI	0.521	2806.07	1462.09	84182	84078.3		X:\BLINDING DATA\for Arsic et al., Nat Comm\20210531_AA for INS click background\Tiff images of BDPtz for analysis\20210514_055_CN D10_NfL K363 BCN_BDPtz_wash 10h.czi - C=0.tif	B32	B32.tif:Analysis ROI	0.521	758.3	395.108	22749	22648.7
		S33.tif:Background ROI	0.521	199	103.688	5970					B32.tif:Background ROI	0.521	192.567	100.336	5777
X:\BLINDING DATA\for Arsic et al., Nat Comm\20210531_AA for INS click background\Tiff images of SiRtz for analysis\20210513_056_CN D10_NfL K363 BCN_SiRtz_wash 10h.czi - C=1.tif	S068	S68.tif:Analysis ROI	0.521	1415.2	737.382	42456	42351		X:\BLINDING DATA\for Arsic et al., Nat Comm\20210531_AA for INS click background\Tiff images of BDPtz for analysis\20210514_056_CN D10_NfL K363 BCN_BDPtz_wash 10h.czi - C=0.tif	B184	B184.tif:Analysis ROI	0.521	1243.6	647.97	37308	37214.4
		S68.tif:Background ROI	0.521	201.467	104.973	6044					B184.tif:Background ROI	0.521	179.733	93.649	5392
X:\BLINDING DATA\for Arsic et al., Nat Comm\20210531_AA for INS click background\Tiff images of SiRtz for analysis\20210513_057_CN D10_NfL K363 BCN_SiRtz_wash 10h.czi - C=1.tif	S117	S117.tif:Analysis ROI	0.521	1151.77	600.121	34553	34447.3		X:\BLINDING DATA\for Arsic et al., Nat Comm\20210531_AA for INS click background\Tiff images of BDPtz for analysis\20210514_057_CN D10_NfL K363 BCN_BDPtz_wash 10h.czi - C=0.tif	B189	B189.tif:Analysis ROI	0.521	483.067	251.699	14492	14394.7
		S117.tif:Background ROI	0.521	202.933	105.737	6088					B189.tif:Background ROI	0.521	186.733	97.296	5602
X:\BLINDING DATA\for Arsic et al., Nat Comm\20210531_AA for INS click background\Tiff images of SiRtz for analysis\20210513_058_CN D10_NfL K363 BCN_SiRtz_wash 10h.czi - C=1.tif	S055	S55.tif:Analysis ROI	0.521	1019.13	531.013	30574	30463		X:\BLINDING DATA\for Arsic et al., Nat Comm\20210531_AA for INS click background\Tiff images of BDPtz for analysis\20210514_058_CN D10_NfL K363 BCN_BDPtz_wash 10h.czi - C=0.tif	B166	B166.tif:Analysis ROI	0.521	1037.9	540.792	31137	31040.4
		S55.tif:Background ROI	0.521	213.067	111.017	6392					B166.tif:Background ROI	0.521	185.333	96.567	5560
X:\BLINDING DATA\for Arsic et al., Nat Comm\20210531_AA for INS click background\Tiff images of SiRtz for analysis\20210513_059_CN D10_NfL K363 BCN_SiRtz_wash 10h.czi - C=1.tif	S045	S45.tif:Analysis ROI	0.521	792.733	413.049	23782	23684.5		X:\BLINDING DATA\for Arsic et al., Nat Comm\20210531_AA for INS click background\Tiff images of BDPtz for analysis\20210514_059_CN D10_NfL K363 BCN_BDPtz_wash 10h.czi - C=0.tif	B158	B158.tif:Analysis ROI	0.521	1211.67	631.332	36350	36248.5
		S45.tif:Background ROI	0.521	187.1	97.487	5613					B158.tif:Background ROI	0.521	194.867	101.534	5846
X:\BLINDING DATA\for Arsic et al., Nat Comm\20210531_AA for INS click background\Tiff images of SiRtz for analysis\20210513_060_CN D10_NfL K363 BCN_SiRtz_wash 10h.czi - C=1.tif	S106	S106.tif:Analysis ROI	0.521	787.533	410.34	23626	23523.4		X:\BLINDING DATA\for Arsic et al., Nat Comm\20210531_AA for INS click background\Tiff images of BDPtz for analysis\20210514_060_CN D10_NfL K363 BCN_BDPtz_wash 10h.czi - C=0.tif	B18	B18.tif:Analysis ROI	0.521	1435.8	748.115	43074	42981.8
		S106.tif:Background ROI	0.521	196.9	102.594	5907					B18.tif:Background ROI	0.521	176.967	92.207	5309
X:\BLINDING DATA\for Arsic et al., Nat Comm\20210531_AA for INS click background\Tiff images of SiRtz for analysis\20210524_051_CN D10_NfL K363 BCN_SiRtz_wash 10h.czi - C=1.tif	S148	S148.tif:Analysis ROI	0.521	739.467	385.295	22184	22074		X:\BLINDING DATA\for Arsic et al., Nat Comm\20210531_AA for INS click background\Tiff images of BDPtz for analysis\20210525_051_CN D10_NfL K363 BCN_BDPtz_wash 10h.czi - C=0.tif	B109	B109.tif:Analysis ROI	0.521	551.5	287.356	16545	16444
		S148.tif:Background ROI	0.521	211.1	109.992	6333					B109.tif:Background ROI	0.521	193.833	100.996	5815
X:\BLINDING DATA\for Arsic et al., Nat Comm\20210531_AA for INS click background\Tiff images of SiRtz for analysis\20210524_052_CN D10_NfL K363 BCN_SiRtz_wash 10h.czi - C=1.tif	S090	S90.tif:Analysis ROI	0.521	909.9	474.098	27297	27191.2		X:\BLINDING DATA\for Arsic et al., Nat Comm\20210531_AA for INS click background\Tiff images of BDPtz for analysis\20210525_052_CN D10_NfL K363 BCN_BDPtz_wash 10h.czi - C=0.tif	B120	B120.tif:Analysis ROI	0.521	1734.07	903.525	52022	51924.5
		S90.tif:Background ROI	0.521	203.067	105.807	6092					B120.tif:Background ROI	0.521	187.2	97.539	5616
X:\BLINDING DATA\for Arsic et al., Nat Comm\20210531_AA for INS click background\Tiff images of SiRtz for analysis\20210524_053_CN D10_NfL K363 BCN_SiRtz_wash 10h.czi - C=1.tif	S017	S17.tif:Analysis ROI	0.521	986.433	513.975	29593	29488.7		X:\BLINDING DATA\for Arsic et al., Nat Comm\20210531_AA for INS click background\Tiff images of BDPtz for analysis\20210525_053_CN D10_NfL K363 BCN_BDPtz_wash 10h.czi - C=0.tif	B80	B80.tif:Analysis ROI	0.521	333.8	173.925	10014	9912.09
		S17.tif:Background ROI	0.521	200.267	104.348	6008					B80.tif:Background ROI	0.521	195.6	101.916	5868
X:\BLINDING DATA\for Arsic et al., Nat Comm\20210531_AA for INS click background\Tiff images of SiRtz for analysis\20210524_054_CN D10_NfL K363 BCN_SiRtz_wash 10h.czi - C=1.tif	S038	S38.tif:Analysis ROI	0.521	981.9	511.613	29457	29345.4		X:\BLINDING DATA\for Arsic et al., Nat Comm\20210531_AA for INS click background\Tiff images of BDPtz for analysis\20210525_054_CN D10_NfL K363 BCN_BDPtz_wash 10h.czi - C=0.tif	B106	B106.tif:Analysis ROI	0.521	1261.17	657.123	37835	37740
		S38.tif:Background ROI	0.521	214.233	111.625	6427					B106.tif:Background ROI	0.521	182.4	95.038	5472
X:\BLINDING DATA\for Arsic et al., Nat Comm\20210531_AA for INS click background\Tiff images of SiRtz for analysis\20210524_055_CN D10_NfL K363 BCN_SiRtz_wash 10h.czi - C=1.tif	S065	S65.tif:Analysis ROI	0.521	1144.83	596.509	34345	34219.6		X:\BLINDING DATA\for Arsic et al., Nat Comm\20210531_AA for INS click background\Tiff images of BDPtz for analysis\20210525_055_CN D10_NfL K363 BCN_BDPtz_wash 10h.czi - C=0.tif	B113	B113.tif:Analysis ROI	0.521	1285.7	669.906	38571	38483.1
		S65.tif:Background ROI	0.521	240.7	125.415	7221					B113.tif:Background ROI	0.521	168.733	87.918	5062
X:\BLINDING DATA\for Arsic et al., Nat Comm\20210531_AA for INS click background\Tiff images of SiRtz for analysis\20210524_056_CN D10_NfL K363 BCN_SiRtz_wash 10h.czi - C=1.tif	S173	S173.tif:Analysis ROI	0.521	1024.07	533.584	30722	30611.1		X:\BLINDING DATA\for Arsic et al., Nat Comm\20210531_AA for INS click background\Tiff images of BDPtz for analysis\20210525_056_CN D10_NfL K363 BCN_BDPtz_wash 10h.czi - C=0.tif	B107	B107.tif:Analysis ROI	0.521	1619.47	843.814	48584	48491.5
		S173.tif:Background ROI	0.521	212.767	110.861	6383					B107.tif:Background ROI	0.521	177.567	92.52	5327
X:\BLINDING DATA\for Arsic et al., Nat Comm\20210531_AA for INS click background\Tiff images of SiRtz for analysis\20210524_057_CN D10_NfL K363 BCN_SiRtz_wash 10h.czi - C=1.tif	S013	S13.tif:Analysis ROI	0.521	1230.5	641.145	36915	36794.5		X:\BLINDING DATA\for Arsic et al., Nat Comm\20210531_AA for INS click background\Tiff images of BDPtz for analysis\20210525_057_CN D10_NfL K363 BCN_BDPtz_wash 10h.czi - C=0.tif	B108	B108.tif:Analysis ROI	0.521	581.233	302.848	17437	17343.6
		S13.tif:Background ROI	0.521	231.3	120.518	6939					B108.tif:Background ROI	0.521	179.233	93.388	5377
X:\BLINDING DATA\for Arsic et al., Nat Comm\20210531_AA for INS click background\Tiff images of SiRtz for analysis\20210524_058_CN D10_NfL K363 BCN_SiRtz_wash 10h.czi - C=1.tif	S050	S50.tif:Analysis ROI	0.521	829.3	432.102	24879	24769.5		X:\BLINDING DATA\for Arsic et al., Nat Comm\20210531_AA for INS click background\Tiff images of BDPtz for analysis\20210525_058_CN D10_NfL K363 BCN_BDPtz_wash 10h.czi - C=0.tif	B68	B68.tif:Analysis ROI	0.521	1227.23	639.443	36817	36715.4
		S50.tif:Background ROI	0.521	210.1	109.471	6303					B68.tif:Background ROI	0.521	195	101.604	5850
X:\BLINDING DATA\for Arsic et al., Nat Comm\20210531_AA for INS click background\Tiff images of SiRtz for analysis\20210524_059_CN D10_NfL K363 BCN_SiRtz_wash 10h.czi - C=1.tif	S097	S97.tif:Analysis ROI	0.521	1738.33	905.748	52150	52044.2		X:\BLINDING DATA\for Arsic et al., Nat Comm\20210531_AA for INS click background\Tiff images of BDPtz for analysis\20210525_059_CN D10_NfL K363 BCN_BDPtz_wash 10h.czi - C=0.tif	B78	B78.tif:Analysis ROI	0.521	934.6	486.968	28038	27948.6
		S97.tif:Background ROI	0.521	203.067	105.807	6092					B78.tif:Background ROI	0.521	171.567	89.394	5147
X:\BLINDING DATA\for Arsic et al., Nat Comm\20210531_AA for INS click background\Tiff images of SiRtz for analysis\20210524_060_CN D10_NfL K363 BCN_SiRtz_wash 10h.czi - C=1.tif	S072	S72.tif:Analysis ROI	0.521	1903.53	991.825	57106	57000.2		X:\BLINDING DATA\for Arsic et al., Nat Comm\20210531_AA for INS click background\Tiff images of BDPtz for analysis\20210525_060_CN D10_NfL K363 BCN_BDPtz_wash 10h.czi - C=0.tif	B82	B82.tif:Analysis ROI	0.521	937.867	488.67	28136	28046.3
		S72.tif:Background ROI	0.521	203.033	105.789	6091					B82.tif:Background ROI	0.521	172.167	89.706	5165
							216989
																148665

## Sheet: Supp. Fig. 12c
	STED decon	STED decon normalized	conf decon	conf decon normalized
0	271.441	0.0286467	1769.99	0.0619203
0.01421	321.018	0.0338788	2013.82	0.07045
0.02842	389.222	0.0410768	2310.84	0.080841
0.04263	453.91	0.0479036	2670.91	0.0934374
0.05683	499.854	0.0527524	3103.91	0.108585
0.07104	529.468	0.0558777	3618.3	0.12658
0.08525	567.476	0.0598889	4224.86	0.1478
0.09946	645.901	0.0681655	4933.17	0.172579
0.11367	792.832	0.083672	5748.52	0.201103
0.12788	1017.2	0.10735	6673.76	0.23347
0.14209	1297.46	0.136928	7706.27	0.269591
0.1563	1593.72	0.168194	8837.66	0.309171
0.1705	1871.06	0.197463	10054.3	0.351734
0.18471	2113.18	0.223015	11330.5	0.396379
0.19892	2322.27	0.245082	12633.9	0.441976
0.21313	2529.57	0.266959	13927.3	0.487223
0.22734	2783.35	0.293743	15163.9	0.530482
0.24155	3116.49	0.328901	16296.3	0.570099
0.25576	3511.31	0.370568	17277.7	0.604433
0.26996	3885.04	0.41001	18064.9	0.63197
0.28417	4116.99	0.434489	18618	0.651321
0.29838	4153.65	0.438358	18911.5	0.661589
0.31259	4049.46	0.427362	18936.6	0.662465		image:	20200814_singleSTED_series005_decon
0.3268	3942.34	0.416057	18694.6	0.653998
0.34101	3973.17	0.41931	18201	0.636731
0.35522	4212.08	0.444525	17484	0.611648
0.36943	4643.68	0.490073	16584.2	0.58017
0.38363	5143.26	0.542797	15550.1	0.543996
0.39784	5532.91	0.583919	14428.2	0.504746
0.41205	5632.68	0.594448	13266.8	0.464115
0.42626	5383.26	0.568125	12110.9	0.42368
0.44047	4867.93	0.513739	10998.4	0.38476
0.45468	4238.23	0.447284	9960.66	0.348457
0.46889	3619.43	0.381979	9020.6	0.315571
0.48309	3062.02	0.323152	8195.33	0.2867
0.4973	2574.28	0.271678	7493.77	0.262157
0.51151	2145.87	0.226466	6919.51	0.242068
0.52572	1775.04	0.187329	6476.26	0.226561
0.53993	1461.58	0.154248	6163.13	0.215607
0.55414	1210.96	0.1278	5977.45	0.209111
0.56835	1037.72	0.109516	5916.09	0.206965
0.58255	939.838	0.0991863	5977.96	0.209129
0.59676	896.907	0.0946556	6162.66	0.21559
0.61097	883.225	0.0932116	6468.61	0.226294
0.62518	892.141	0.0941526	6891.14	0.241075
0.63939	940.42	0.0992478	7429.58	0.259911
0.6536	1056.46	0.111494	8079.48	0.282647
0.66781	1254.13	0.132356	8832.49	0.30899
0.68202	1536.77	0.162184	9677.15	0.338539
0.69622	1901.75	0.200702	10597.3	0.370728
0.71043	2342.42	0.247208	11574.3	0.404908
0.72464	2842.64	0.3	12584.8	0.440258
0.73885	3372.58	0.355927	13601.4	0.475821
0.75306	3883.44	0.409841	14595.7	0.510605
0.76727	4316.08	0.4555	15538.6	0.543594
0.78148	4631.67	0.488806	16403.7	0.573857
0.79568	4820.54	0.508738	17167.6	0.600582
0.80989	4924.01	0.519658	17811.7	0.623111
0.8241	5017.51	0.529525	18325.8	0.641097
0.83831	5163.66	0.54495	18701.5	0.65424
0.85252	5357.87	0.565445	18941.8	0.662648
0.86673	5564.48	0.587251	19056	0.666641
0.88094	5716.83	0.603328	19055.1	0.666612
0.89515	5758.77	0.607754	18956.5	0.663161
0.90935	5657.33	0.59705	18777.8	0.656909
0.92356	5415.78	0.571558	18538.7	0.648545
0.93777	5081.9	0.536321	18260.1	0.6388
0.95198	4718.67	0.497987	17957.7	0.62822
0.96619	4385.53	0.462829	17647.6	0.617374
0.9804	4129.44	0.435803	17342.7	0.606705
0.99461	3999.7	0.42211	17053	0.59657
1.00881	4041.12	0.426482	16786.5	0.587249
1.02302	4270.45	0.450684	16547.8	0.578896
1.03723	4655.45	0.491315	16339.8	0.571622
1.05144	5094.9	0.537693	16164.2	0.565477
1.06565	5446.47	0.574796	16020.5	0.56045
1.07986	5597	0.590683	15908.9	0.556548
1.09407	5530.14	0.583626	15828.3	0.553727
1.10828	5309.93	0.560387	15778	0.551967
1.12248	5012.24	0.528969	15756.9	0.551228
1.13669	4654.62	0.491228	15766	0.551546
1.1509	4221.6	0.445529	15806.5	0.552963
1.16511	3723.41	0.392952	15879.1	0.555503
1.17932	3220.16	0.339842	15986	0.559243
1.19353	2794.3	0.294898	16129.3	0.564256
1.20774	2512.28	0.265135	16312.3	0.570659
1.22194	2382.79	0.251469	16536.9	0.578517
1.23615	2397.18	0.252987	16804.7	0.587886
1.25036	2536.52	0.267693	17117.3	0.598819
1.26457	2792.65	0.294724	17474.9	0.611329
1.27878	3169.18	0.334461	17878.8	0.625459
1.29299	3665.9	0.386883	18326.8	0.641132
1.3072	4262.62	0.449859	18815.5	0.658228
1.32141	4917.37	0.518958	19343.5	0.6767
1.33561	5573.02	0.588152	19905.7	0.696369
1.34982	6160.36	0.650137	20497.2	0.717062
1.36403	6615.84	0.698207	21112.7	0.738591
1.37824	6879.76	0.72606	21744.7	0.760701
1.39245	6929.19	0.731276	22386.6	0.783159
1.40666	6814.77	0.7192	23032.1	0.805741
1.42087	6623.01	0.698963	23672.9	0.828157
1.43507	6472.3	0.683058	24302.9	0.850197
1.44928	6453.38	0.681061	24914	0.871575
1.46349	6587.71	0.695238	25498.6	0.892026
1.4777	6852.45	0.723177	26051.2	0.911358
1.49191	7198.36	0.759683	26565.8	0.929361
1.50612	7578.53	0.799805	27035.2	0.945781
1.52033	7965.25	0.840617	27453.4	0.96041
1.53453	8334.57	0.879594	27813.8	0.973019
1.54874	8669.87	0.91498	28113.3	0.983499
1.56295	8942.56	0.943758	28344.6	0.991588
1.57716	9135.79	0.964151	28503.8	0.997159
1.59137	9194.3	0.970326	28584.9	0.999994
1.60558	9066.54	0.956842	28585	1
1.61979	8731.46	0.92148	28502.5	0.997112
1.634	8225.56	0.868089	28334.3	0.991228
1.6482	7652.85	0.807648	28079.7	0.982323
1.66241	7148.88	0.754461	27742	0.970506
1.67662	6806.4	0.718317	27323	0.955851
1.69083	6678.28	0.704796	26828.7	0.938558
1.70504	6749.42	0.712304	26266.3	0.918883
1.71925	6950.46	0.73352	25643.5	0.897095
1.73346	7198.69	0.759718	24972.2	0.873611
1.74766	7417.19	0.782777	24262.7	0.848789
1.76187	7538.69	0.7956	23527.9	0.823083
1.77608	7533.46	0.795048	22780.7	0.796945
1.79029	7381.18	0.778977	22032.5	0.77077
1.8045	7103.04	0.749623	21295.7	0.744994
1.81871	6752.69	0.712649	20581.1	0.719997
1.83292	6374.15	0.672699	19899.3	0.696145
1.84713	6009.57	0.634224	19257.7	0.673697
1.86133	5658.63	0.597186	18660.8	0.652815
1.87554	5288.86	0.558162	18115	0.633723
1.88975	4890.29	0.516099	17622.8	0.616506
1.90396	4487.23	0.473562	17184	0.601153
1.91817	4151.22	0.438101	16797.1	0.587619
1.93238	3949.33	0.416795	16459.9	0.575822
1.94659	3914.43	0.413111	16167.6	0.565596
1.96079	4026.63	0.424952	15915.5	0.556777
1.975	4232.66	0.446697	15695.5	0.549081
1.98921	4482.06	0.473017	15500.8	0.542269
2.00342	4737.87	0.500014	15322.6	0.536037
2.01763	4957.75	0.523219	15152.8	0.530094
2.03184	5080.62	0.536186	14983.1	0.52416
2.04605	5054.82	0.533463	14805.8	0.517958
2.06026	4878.78	0.514885	14612.9	0.511207
2.07446	4634.65	0.48912	14398.3	0.5037
2.08867	4423.74	0.466862	14157.1	0.495262
2.10288	4295.25	0.453302	13886	0.485779
2.11709	4217.24	0.445069	13583.4	0.475193
2.1313	4128	0.435651	13248.6	0.463479
2.14551	3967.93	0.418758	12883.3	0.450701
2.15972	3737.55	0.394444	12491.5	0.436995
2.17392	3468.17	0.366015	12076.5	0.422476
2.18813	3198.59	0.337565	11645.3	0.407392
2.20234	2949.5	0.311277	11203.6	0.391939
2.21655	2729.42	0.28805	10758.5	0.376367
2.23076	2542.39	0.268312	10317.5	0.360942
2.24497	2396.7	0.252937	9887.64	0.345903
2.25918	2293.85	0.242083	9475.59	0.331488
2.27339	2219.66	0.234253	9088.53	0.317947
2.28759	2155.2	0.22745	8730.07	0.305407
2.3018	2099.36	0.221557	8407.03	0.294106
2.31601	2059.34	0.217334	8122.47	0.284151
2.33022	2048.56	0.216196	7879.64	0.275656
2.34443	2069.38	0.218393	7681.09	0.26871
2.35864	2123.88	0.224145	7527.63	0.263342
2.37285	2217.56	0.234031	7420.48	0.259593
2.38705	2352.84	0.248308	7361.48	0.257529
2.40126	2504.06	0.264267	7348.68	0.257081
2.41547	2629.67	0.277523	7380.91	0.258209
2.42968	2694.67	0.284383	7458.19	0.260912
2.44389	2688.25	0.283706	7577.65	0.265091
2.4581	2627.34	0.277277	7737.44	0.270681
2.47231	2542.46	0.26832	7933.68	0.277547
2.48651	2463.52	0.259989	8162.83	0.285563
2.50072	2420.08	0.255405	8420.46	0.294576
2.51493	2441.21	0.257635	8702.26	0.304434
2.52914	2548.31	0.268938	9001.88	0.314916
2.54335	2744.11	0.289601	9313.68	0.325823
2.55756	2998.42	0.31644	9631.26	0.336934
2.57177	3249.41	0.342928	9948.49	0.348031
2.58598	3413.27	0.360221	10258.4	0.358874
2.60018	3451.84	0.364292	10555.8	0.369277
2.61439	3370.74	0.355733	10834	0.379009
2.6286	3225.27	0.340381	11087.8	0.387888
2.64281	3084.73	0.325548	11312.9	0.395764
2.65702	2999.98	0.316604	11505.2	0.40249
2.67123	3004.04	0.317033	11661.6	0.407962
2.68544	3097.81	0.326929	11779.9	0.412099
2.69964	3261.95	0.344252	11858	0.414832
2.71385	3448.72	0.363962	11896.4	0.416176
2.72806	3597.68	0.379683	11894.9	0.416122
2.74227	3659.05	0.386159	11853.3	0.41467
2.75648	3615.75	0.38159	11773.3	0.411871
2.77069	3495.44	0.368893	11656.7	0.40779
2.7849	3345.6	0.35308	11505.6	0.402503
2.79911	3210.18	0.338788	11323.2	0.396125
2.81331	3125.34	0.329834	11112.2	0.38874
2.82752	3102.22	0.327394	10876.6	0.3805
2.84173	3129.61	0.330285	10621.4	0.371572
2.85594	3181.11	0.335721	10351	0.362113
2.87015	3214.22	0.339214	10070.6	0.352302
2.88436	3213.99	0.33919	9786.34	0.342359
2.89857	3180.96	0.335705	9504.21	0.332489
2.91277	3119.76	0.329246	9230.07	0.322899
2.92698	3029.55	0.319726	8969.92	0.313798
2.94119	2926.33	0.308832	8730.11	0.305408
2.9554	2836.84	0.299387	8515.3	0.297894
2.96961	2794.91	0.294962	8330.18	0.291418
2.98382	2797.7	0.295257	8179.13	0.286133
2.99803	2795.2	0.294992	8064.22	0.282113
3.01224	2742.18	0.289397	7988.62	0.279469
3.02644	2634.53	0.278037	7953.01	0.278223
3.04065	2500.35	0.263876	7956.85	0.278357
3.05486	2375.98	0.250751	8000.79	0.279894
3.06907	2277.67	0.240376	8081.82	0.282729
3.08328	2209.28	0.233158	8197.44	0.286774
3.09749	2169.45	0.228954	8345.49	0.291953
3.1117	2168.36	0.228839	8521.08	0.298096
3.1259	2196.92	0.231853	8719.45	0.305036
3.14011	2228.28	0.235163	8937.32	0.312657
3.15432	2236.67	0.236048	9168.96	0.320761
3.16853	2236.47	0.236027	9410.65	0.329216
3.18274	2289.14	0.241586	9658.45	0.337885
3.19695	2477.22	0.261434	9908.88	0.346646
3.21116	2846.93	0.300452	10160.5	0.355449
3.22536	3354.22	0.353989	10412.4	0.36426
3.23957	3868.35	0.408249	10665.7	0.373123
3.25378	4232.67	0.446697	10922	0.382088
3.26799	4369.75	0.461164	11185.1	0.391292
3.2822	4322.06	0.456131	11459.9	0.400904
3.29641	4179.22	0.441056	11752.5	0.411141
3.31062	4010.18	0.423217	12069.9	0.422247
3.32483	3844.08	0.405687	12419.6	0.43448
3.33903	3666.7	0.386967	12808	0.448065
3.35324	3443.48	0.363409	13242.9	0.463279
3.36745	3155.34	0.333001	13730.7	0.480345
3.38166	2821.6	0.297779	14276.5	0.499441
3.39587	2497.8	0.263606	14881.7	0.520612
3.41008	2255.1	0.237993	15548.9	0.543953
3.42429	2151.37	0.227046	16276.6	0.569409
3.43849	2213.99	0.233654	17059.8	0.596809
3.4527	2449.95	0.258557	17891.3	0.625897
3.46691	2858.54	0.301678	18760.1	0.65629
3.48112	3451.47	0.364253	19652.4	0.687507
3.49533	4244.13	0.447906	20552	0.718978
3.50954	5217.31	0.550612	21439	0.750007
3.52375	6306.93	0.665605	22292.4	0.779862
3.53796	7407.94	0.781801	23089.4	0.807744
3.55216	8388.93	0.88533	23806.4	0.832826
3.56637	9116.11	0.962074	24420.4	0.854306
3.58058	9475.48	1	24911.5	0.871489
3.59479	9396.26	0.99164	25260.6	0.883699
3.609	8901.03	0.939375	25449.7	0.890314
3.62321	8129.87	0.85799	25469.2	0.890998
3.63742	7282.95	0.76861	25313.7	0.885558
3.65162	6549.25	0.691179	24980.5	0.873902
3.66583	6037.57	0.637178	24474	0.856182
3.68004	5784.34	0.610454	23802.5	0.832691
3.69425	5754.98	0.607356	22980.1	0.80392
3.70846	5875.55	0.620079	22027.9	0.770611
3.72267	6045.81	0.638048	20964.2	0.733398
3.73688	6151.28	0.649179	19812.6	0.693111
3.75109	6126.8	0.646595	18598.8	0.650647
3.76529	5949.29	0.627862	17347.8	0.606882
3.7795	5627.34	0.593885	16081.9	0.562598
3.79371	5200.87	0.548877	14824.6	0.518613
3.80792	4702.33	0.496263	13594.4	0.475578
3.82213	4164.53	0.439506	12408.3	0.434082
3.83634	3623.87	0.382447	11279.4	0.394591
3.85055	3137.76	0.331145	10218.8	0.357489
3.86475	2773.76	0.29273	9233.66	0.323024
3.87896	2551.7	0.269295	8328.23	0.291349
3.89317	2434.15	0.256889	7502.98	0.262479
3.90738	2356.68	0.248713	6758.65	0.23644
3.92159	2249.78	0.237432	6094.06	0.213191
3.9358	2074.57	0.21894	5504.94	0.192581
3.95001	1832.79	0.193424	4985.21	0.174399
3.96422	1553.13	0.16391	4531.73	0.158535
3.97842	1275.45	0.134605	4138.53	0.14478
3.99263	1041.64	0.10993	3800.02	0.132937
4.00684	886.917	0.0936013	3510.87	0.122822
4.02105	818.618	0.0863933	3265.87	0.114251
4.03526	822.86	0.086841	3060.65	0.107072
4.04947	871.82	0.092008	2891.65	0.10116
4.06368	929.754	0.0981221	2754.58	0.0963645
4.07788	970.201	0.102391	2646.56	0.0925854
4.09209	979.979	0.103423	2565.59	0.0897529
4.1063	968.138	0.102173	2509.94	0.087806
4.12051	952.268	0.100498	2478.56	0.0867084
4.13472	942.396	0.0994563	2470.53	0.0864274
4.14893	941.414	0.0993527	2485.78	0.0869609
4.16314	958.124	0.101116	2525.05	0.0883348
4.17734	1009.81	0.106571	2589.11	0.0905759
4.19155	1125.71	0.118802	2679.12	0.0937247
4.20576	1316.07	0.138892	2796.93	0.0978461
4.21997	1528.69	0.161331	2944.06	0.102993
4.23418	1659.91	0.175179	3122.74	0.109244
4.24839	1617.56	0.17071	3335.11	0.116673
4.2626	1408.69	0.148666	3581.51	0.125293
4.27681	1111.13	0.117264	3864.03	0.135177
4.29101	820.319	0.0865728	4182.13	0.146305
4.30522	587.965	0.0620512	4533.24	0.158588
4.31943	426.587	0.0450201	4914.46	0.171924
4.33364	329.57	0.0347814	5319.07	0.186079
4.34785	286.994	0.0302881	5738.25	0.200743
4.36206	296.734	0.031316	6160.33	0.215509
4.37627	368.389	0.0388781	6570.14	0.229845
4.39047	526.185	0.0555312	6951.66	0.243192
4.40468	805.447	0.0850033	7285.6	0.254875
4.41889	1229.2	0.129724	7553.34	0.264241
4.4331	1781.3	0.18799	7738.47	0.270718
4.44731	2378.38	0.251004	7826.65	0.273802
4.46152	2893.52	0.305369	7809.49	0.273202
4.47573	3208.85	0.338647	7681.21	0.268714
4.48994	3260.05	0.344051	7445.2	0.260458
4.50414	3039.7	0.320797	7112.63	0.248824
4.51835	2596.06	0.273976	6695.34	0.234225
4.53256	2041.31	0.215431	6214	0.217386
4.54677	1501.53	0.158465	5689.51	0.199038
4.56098	1061.42	0.112017	5142.96	0.179918
4.57519	737.707	0.0778543	4595.84	0.160778
4.5894	509.173	0.0537359	4065.15	0.142212
4.6036	349.947	0.0369319	3566.08	0.124753
4.61781	240.491	0.0253804	3108.58	0.108749
4.63202	167.521	0.0176794	2697.99	0.0943847
4.64623	120.592	0.0127267	2338.89	0.0818223
	9475.48		28585

## Sheet: Supp. Fig. 15e
Timepoint 24h_exp01							Timepoint 24h_exp02							Timepoint 24h_exp03							Timepoint 72h_exp01							Timepoint 72h_exp02							Timepoint 72h_exp03							Timepoint 144h_exp01							Timepoint 144h_exp02
	mCherry +	mCherry+ updated	FLAG+	FLAG+ updated	cell number			mCherry +	mCherry+ updated	FLAG+	FLAG+ updated	cell number			mCherry +	mCherry+ updated	FLAG+	FLAG+ updated	cell number			mCherry +	mCherry+ updated	FLAG+	FLAG+ updated	cell number			mCherry +	mCherry+ updated	FLAG+	FLAG+ updated	cell number			mCherry +	mCherry+ updated	FLAG+	FLAG+ updated	cell number			mCherry +	mCherry + updated	FLAG+	FLAG+ updated	cell number
20210427_001_24h	1	1	0	0	1		20210505_001_24h	1	1	0	0	1		20210525_001_24h	1	1	0	0	1		20210427_161_72h	1	1	0	0	1		20210505_161_72h	1	1	0	0	1		20210525_161_72h	1	1	0	0	1		20210428_001_144h	1	1	0	0	1		20210506_002_144h
20210427_002_24h	1	1	0	0	2			1	1	0	0	2			1	1	0	0	2		20210427_162_72h	1	1	0	0	2		20210505_162_72h	1	1	1	1	2		20210525_162_72h	1	1	0	0	2		20210428_002_144h	1	1	0	0	2		20210506_003_144h
	1	1	0	0	3		20210505_002_24h	1	1	0	0	3			1	1	0	0	3		20210427_163_72h	1	1	0	0	3		20210505_166_72h	1	1	0	0	3			1	1	0	0	3		20210428_003_144h	1	1	0	0	3		20210506_004_144h
20210427_003_24h	1	1	0	0	4			1	1	0	0	4		20210525_002_24h	1	1	0	0	4			1	1	0	0	4			1	1	0	0	4			1	1	0	0	4		20210428_005_144h	1	1	0	0	4		20210506_005_144h
	1	1	0	0	5			1	1	0	0	5			1	1	0	0	5		20210427_164_72h	1	1	0	0	5		20210505_167_72h	1	1	0	0	5		20210525_163_72h	1	1	0	0	5		20210428_006_144h	1	1	1	1	5		20210506_006_144h
20210427_004_24h	1	1	0	0	6		20210505_003_24h	1	1	0	0	6		20210525_003_24h	1	1	0	0	6		20210427_165_72h	1	1	0	0	6		20210505_168_72h	1	1	0	0	6		20210525_164_72h	1	1	0	0	6		20210428_007_144h	1	1	0	0	6
20210427_005_24h	1	1	0	0	7			1	1	0	0	7		20210525_005_24h	1	1	0	0	7		20210427_166_72h	1	1	0	0	7			1	1	0	0	7		20210525_167_72h	1	1	0	0	7		20210428_008_144h	1	1	0	0	7		20210506_007_144h
20210427_006_24h	1	1	0	0	8			1	1	0	0	8			1	1	0	0	8			1	1	0	0	8		20210505_169_72h	1	1	0	0	8			1	1	0	0	8		20210428_009_144h	1	1	0	0	8		20210506_008_144h
20210427_007_24h	1	1	0	0	9			1	1	0	0	9		20210525_006_24h	1	1	0	0	9		20210427_167_72h	1	1	0	0	9		20210505_170_72h	1	1	0	0	9		20210525_168_72h	1	1	0	0	9		20210428_010_144h	1	1	0	0	9		20210506_009_144h
20210427_008_24h	1	1	0	0	10		20210505_004_24h	1	1	0	0	10		20210525_007_24h	1	1	0	0	10		20210427_168_72h	1	1	0	0	10		20210505_171_72h	1	1	0	0	10			1	1	1	1	10			1	1	0	0	10		20210506_011_144h
	1	1	0	0	11			1	1	0	0	11		20210525_008_24h	1	1	0	0	11		20210427_169_72h	1	1	0	0	11		20210505_172_72h	1	1	0	0	11		20210525_169_72h	1	1	0	0	11		20210428_011_144h	1	1	0	0	11		20210506_012_144h
20210427_009_24h	1	1	0	0	12			1	1	0	0	12			1	1	0	0	12			1	1	0	0	12			1	1	1	1	12			1	1	0	0	12		20210428_012_144h	1	1	1	1	12		20210506_013_144h
	1	1	0	0	13		20210505_005_24h	1	1	0	0	13		20210525_009_24h	1	1	0	0	13		20210427_170_72h	1	1	0	0	13		20210505_173_72h	1	1	0	0	13		20210525_171_72h	1	1	0	0	13		20210428_014_144h	1	1	0	0	13		20210506_014_144h
	1	1	0	0	14			1	1	0	0	14		20210525_010_24h	1	1	0	0	14		20210427_171_72h	1	1	1	1	14		20210505_175_72h	1	1	0	0	14		20210525_172_72h	1	1	0	0	14		20210428_015_144h	1	1	0	0	14
	1	1	0	0	15			1	1	0	0	15		20210525_011_24h	1	1	0	0	15		20210427_172_72h	1	1	0	0	15			1	1	1	1	15			1	1	0	0	15		20210428_016_144h	1	1	0	0	15		20210506_015_144h
20210427_010_24h	1	1	0	0	16		20210505_006_24h	1	1	0	0	16		20210525_012_24h	1	1	1	1	16		20210427_173_72h	1	1	0	0	16		20210505_176_72h	1	1	0	0	16		20210525_173_72h	1	1	0	0	16			1	1	0	0	16		20210506_016_144h
20210427_012_24h	1	1	0	0	17		20210505_007_24h	1	1	0	0	17		20210525_013_24h	1	1	0	1	17		20210427_174_72h	1	1	0	0	17			1	1	0	0	17		20210525_174_72h	1	1	0	0	17		20210428_017_144h	1	1	0	0	17		20210506_017_144h
20210427_014_24h	1	1	0	0	18			1	1	0	0	18		20210525_014_24h	1	1	0	0	18		20210427_177_72h	1	1	0	0	18		20210505_178_72h	1	1	0	0	18		20210525_176_72h	1	1	0	0	18		20210428_018_144h	1	1	0	0	18
20210427_015_24h	1	1	0	0	19		20210505_008_24h	1	1	0	0	19		20210525_015_24h	1	1	0	0	19		20210427_180_72h	1	1	0	0	19			1	1	0	0	19		20210525_177_72h	1	1	1	1	19			1	1	0	0	19		20210506_018_144h
20210427_016_24h	1	1	0	0	20			1	1	0	0	20		20210525_016_24h	1	1	0	0	20		20210427_181_72h	1	1	0	0	20		20210505_179_72h	1	1	1	1	20		20210525_178_72h	1	1	0	0	20		20210428_019_144h	1	1	0	0	20		20210506_020_144h
20210427_017_24h	1	1	0	0	21			1	1	0	0	21		20210525_017_24h	1	1	0	0	21		20210427_182_72h	1	1	0	0	21			1	1	0	0	21		20210525_179_72h	1	1	1	1	21		20210428_020_144h	1	1	0	0	21		20210506_021_144h
	1	1	0	0	22		20210505_009_24h	1	1	0	0	22		20210525_018_24h	1	1	0	0	22		20210427_183_72h	1	1	0	0	22		20210505_180_72h	1	1	0	0	22			1	1	0	0	22		20210428_021_144h	1	1	1	1	22
20210427_018_24h	1	1	0	0	23			1	1	0	0	23		20210525_019_24h	1	1	0	0	23		20210427_184_72h	1	1	0	0	23		20210505_181_72h	1	1	0	0	23		20210525_180_72h	1	1	1	1	23		20210428_022_144h	1	1	0	0	23		20210506_022_144h
	1	1	0	0	24		20210505_010_24h	1	1	0	0	24		20210525_020_24h	1	1	0	0	24		20210427_185_72h	1	1	0	0	24		20210505_182_72h	1	1	0	0	24		20210525_181_72h	1	1	1	1	24			1	1	1	1	24		20210506_023_144h
20210427_019_24h	1	1	0	0	25			1	1	0	0	25		20210525_021_24h	1	1	0	0	25		20210427_186_72h	1	1	0	0	25		20210505_183_72h	1	1	0	0	25		20210525_182_72h	1	1	0	0	25		20210428_023_144h	1	1	0	0	25		20210506_024_144h
20210427_020_24h	1	1	0	0	26			1	1	0	0	26		20210525_022_24h	1	1	0	0	26		20210427_188_72h	1	1	0	0	26		20210505_184_72h	1	1	0	0	26			1	1	0	0	26		20210428_024_144h	1	0	0	0	26		20210506_025_144h
	1	1	0	0	27		20210505_011_24h	1	1	0	0	27		20210525_023_24h	1	1	0	0	27		20210427_189_72h	1	1	0	0	27		20210505_185_72h	1	1	0	0	27		20210525_183_72h	1	1	0	0	27		20210428_025_144h	1	1	0	0	27		20210506_026_144h
	1	1	1	0	28			1	1	0	0	28			1	1	0	0	28		20210427_190_72h	1	1	0	0	28		20210505_186_72h	1	1	0	0	28		20210525_184_72h	1	1	1	1	28		20210428_026_144h	1	1	0	0	28		20210506_027_144h
20210427_021_24h	1	1	0	0	29		20210505_012_24h	1	1	0	0	29		20210525_024_24h	1	1	0	0	29		20210427_191_72h	1	1	0	0	29		20210505_187_72h	1	1	0	0	29			1	1	0	0	29		20210428_027_144h	1	1	0	0	29		20210506_028_144h
20210427_022_24h	1	1	0	0	30			1	1	0	0	30			1	1	0	0	30		20210427_192_72h	1	1	0	0	30		20210505_188_72h	1	1	0	0	30			1	1	0	0	30		20210428_028_144h	1	1	0	0	30
20210427_023_24h	1	1	0	0	31			1	1	0	0	31		20210525_025_24h	1	1	0	0	31			1	1	0	0	31		20210505_189_72h	1	1	0	0	31		20210525_185_72h	1	1	1	1	31		20210428_029_144h	1	1	0	0	31		20210506_029_144h
20210427_025_24h	1	1	0	0	32			1	1	0	0	32			1	1	0	0	32		20210427_193_72h	1	1	0	0	32			1	1	0	0	32		20210525_187_72h	1	1	0	0	32		20210428_030_144h	1	1	0	0	32		20210506_030_144h
20210427_026_24h	1	1	0	0	33		20210505_013_24h	1	1	0	0	33		20210525_026_24h	1	1	0	0	33			1	1	0	0	33		20210505_191_72h	1	1	0	0	33		20210525_188_72h	1	1	0	0	33		20210428_031_144h	1	1	0	0	33		20210506_031_144h
	1	1	0	0	34		20210505_014_24h	1	1	0	0	34		20210525_027_24h	1	1	0	0	34		20210427_194_72h	1	1	0	0	34			1	1	0	0	34		20210525_189_72h	1	1	0	0	34		20210428_032_144h	1	1	0	0	34
20210427_027_24h	1	1	0	0	35		20210505_015_24h	1	1	1	1	35		20210525_028_24h	1	1	0	0	35		20210427_195_72h	1	1	0	0	35			1	1	0	0	35		20210525_190_72h	1	1	0	0	35			1	1	0	0	35		20210506_032_144h
20210427_028_24h	1	1	0	0	36			1	1	1	1	36			1	1	0	0	36		20210427_196_72h	1	1	0	0	36		20210505_192_72h	1	1	0	0	36		20210525_191_72h	1	1	0	0	36		20210428_033_144h	1	1	1	1	36
	1	1	0	0	37			1	1	0	0	37		20210525_029_24h	1	1	0	0	37		20210427_197_72h	1	1	1	1	37		20210505_193_72h	1	1	0	0	37		20210525_192_72h	1	1	0	0	37		20210428_034_144h	1	1	0	0	37		20210506_033_144h
20210427_029_24h	1	1	0	0	38		20210505_016_24h	1	1	1	1	38		20210525_031_24h	1	1	0	0	38			1	1	0	0	38		20210505_194_72h	1	1	0	0	38		20210525_193_72h	1	1	0	0	38		20210428_036_144h	1	1	1	1	38		20210506_034_144h
	1	1	0	0	39			1	1	0	0	39		20210525_032_24h	1	1	0	0	39		20210427_198_72h	1	1	0	0	39		20210505_195_72h	1	1	0	0	39		20210525_194_72h	1	1	0	0	39		20210428_038_144h	1	1	0	0	39		20210506_035_144h
20210427_030_24h	1	1	0	0	40			1	1	0	0	40		20210525_033_24h	1	1	0	0	40			1	1	0	0	40		20210505_196_72h	1	1	0	0	40		20210525_195_72h	1	1	0	0	40		20210428_039_144h	1	1	0	0	40		20210506_036_144h
20210427_031_24h	1	1	0	0	41			1	1	0	0	41		20210525_034_24h	1	1	0	0	41		20210427_199_72h	1	1	0	0	41			1	1	0	0	41		20210525_196_72h	1	0	0	0	41		20210428_040_144h	1	1	1	1	41
20210427_032_24h	1	1	0	0	42		20210505_017_24h	1	1	0	0	42			1	1	0	0	42		20210427_200_72h	1	1	0	0	42			1	1	0	0	42		20210525_197_72h	1	1	0	0	42		20210428_041_144h	1	1	0	0	42		20210506_037_144h
20210427_033_24h	1	1	0	0	43			1	1	0	0	43		20210525_035_24h	1	1	0	0	43			1	1	0	0	43		20210505_197_72h	1	1	0	0	43		20210525_198_72h	1	1	0	0	43		20210428_042_144h	1	1	1	1	43		20210506_039_144h
20210427_034_24h	1	1	0	0	44			1	1	0	0	44		20210525_036_24h	1	1	0	0	44		20210427_201_72h	1	1	0	0	44			1	1	0	0	44		20210525_199_72h	1	1	0	0	44		20210428_043_144h	1	1	0	0	44		20210506_040_144h
	1	1	0	0	45			1	1	0	0	45			1	1	0	0	45		20210427_202_72h	1	1	0	0	45		20210505_198_72h	1	1	0	0	45		20210525_200_72h	1	1	0	0	45		20210428_044_144h	1	1	0	0	45		20210506_041_144h
20210427_035_24h	1	1	0	0	46		20210505_018_24h	1	1	0	0	46			1	1	0	0	46		20210427_203_72h	1	1	0	0	46		20210505_199_72h	1	1	1	1	46		20210526_202_72h	1	1	0	0	46		20210428_046_144h	1	1	0	0	46		20210506_042_144h
20210427_036_24h	1	1	0	0	47			1	1	0	0	47		20210525_037_24h	1	1	0	0	47			1	1	0	0	47		20210505_200_72h	1	1	0	0	47		20210526_203_72h	1	1	0	0	47		20210428_047_144h	1	1	1	1	47		20210506_043_144h
	1	1	0	0	48			1	1	0	0	48		20210525_038_24h	1	1	0	0	48		20210427_204_72h	1	1	1	1	48		20210505_201_72h	1	1	0	0	48		20210526_204_72h	1	1	1	1	48		20210428_048_144h	1	1	0	0	48		20210506_044_144h
20210427_037_24h	1	1	0	0	49		20210505_019_24h	1	1	0	0	49		20210525_039_24h	1	1	0	0	49			1	1	0	0	49			1	1	1	1	49		20210526_205_72h	1	1	0	0	49		20210428_050_144h	1	1	1	1	49		20210506_045_144h
	1	1	0	0	50			1	1	0	0	50		20210525_040_24h	1	1	0	0	50		20210427_205_72h	1	1	1	1	50		20210505_203_72h	1	1	0	0	50			1	1	0	0	50		20210428_051_144h	1	1	0	0	50		20210506_046_144h
	1	1	0	0	51			1	1	0	0	51			1	1	0	0	51		20210427_206_72h	1	1	0	0	51		20210505_205_72h	1	1	0	0	51		20210526_206_72h	1	1	0	0	51			1	1	0	0	51		20210506_047_144h
20210427_038_24h	1	1	0	0	52		20210505_020_24h	1	1	0	0	52			1	1	0	0	52		20210427_207_72h	1	1	0	0	52		20210505_206_72h	1	1	0	0	52			1	1	0	0	52		20210428_052_144h	1	1	1	1	52		20210506_048_144h
	1	1	0	0	53			1	1	0	0	53		20210525_041_24h	1	1	0	0	53		20210427_208_72h	1	1	0	0	53		20210505_207_72h	1	1	0	0	53		20210526_207_72h	1	1	1	1	53		20210428_053_144h	1	1	0	0	53		20210506_049_144h
20210427_040_24h	1	1	0	0	54		20210505_021_24h	1	1	0	0	54		20210525_042_24h	1	1	0	0	54		20210427_209_72h	1	1	0	0	54		20210505_208_72h	1	1	0	0	54		20210526_208_72h	1	1	0	0	54		20210428_054_144h	1	1	0	0	54		20210506_050_144h
	1	1	0	0	55			1	1	0	0	55		20210525_043_24h	1	1	0	0	55		20210427_210_72h	1	1	0	0	55		20210505_210_72h	1	1	0	0	55		20210526_209_72h	1	1	0	0	55			1	1	0	0	55		20210506_051_144h
20210427_041_24h	1	1	0	0	56			1	1	0	0	56		20210525_044_24h	1	1	0	0	56			1	1	0	0	56		20210505_211_72h	1	1	0	0	56		20210526_210_72h	1	1	0	0	56		20210428_056_144h	1	1	0	0	56		20210506_052_144h
20210427_042_24h	1	1	0	0	57			1	1	0	0	57		20210525_045_24h	1	1	0	0	57		20210427_211_72h	1	1	0	0	57		20210505_212_72h	1	1	0	0	57		20210526_211_72h	1	1	0	0	57		20210428_057_144h	1	1	0	0	57		20210506_053_144h
	1	1	0	0	58			1	1	0	0	58			1	1	0	0	58		20210427_212_72h	1	1	0	0	58			1	1	1	1	58		20210526_212_72h	1	1	0	0	58		20210428_058_144h	1	1	0	0	58		20210506_054_144h
20210427_043_24h	1	1	0	0	59		20210505_022_24h	1	1	0	0	59		20210525_047_24h	1	1	1	1	59		20210427_213_72h	1	1	1	1	59			1	1	0	0	59		20210526_213_72h	1	1	0	0	59		20210428_059_144h	1	1	0	0	59
	1	1	0	0	60			1	1	0	0	60		20210525_048_24h	1	1	0	0	60		20210427_214_72h	1	1	1	1	60		20210505_213_72h	1	1	0	0	60			1	1	0	0	60		20210428_061_144h	1	1	0	0	60		20210506_055_144h
20210427_044_24h	1	1	0	0	61		20210505_023_24h	1	1	0	0	61			1	1	0	0	61		20210427_215_72h	1	1	0	0	61			1	1	0	0	61		20210526_214_72h	1	1	0	0	61		20210428_062_144h	1	1	0	0	61		20210506_056_144h
20210427_045_24h	1	1	0	0	62		20210505_024_24h	1	1	0	0	62		20210525_049_24h	1	1	0	0	62		20210427_216_72h	1	1	0	0	62		20210505_214_72h	1	1	0	0	62			1	1	0	0	62		20210428_063_144h	1	1	0	0	62		20210506_058_144h
20210427_046_24h	1	1	0	0	63			1	1	0	0	63		20210525_050_24h	1	1	0	0	63			1	1	0	0	63			1	1	0	1	63		20210526_215_72h	1	1	0	0	63		20210428_064_144h	1	1	0	0	63		20210506_059_144h
	1	1	0	0	64			1	1	0	0	64		20210525_051_24h	1	1	0	0	64		20210427_217_72h	1	1	0	0	64		20210505_215_72h	1	1	0	0	64			1	1	0	0	64		20210428_066_144h	1	1	0	0	64		20210506_060_144h
20210427_047_24h	1	1	0	0	65		20210505_025_24h	1	1	0	0	65		20210525_052_24h	1	1	0	0	65		20210427_218_72h	1	1	1	1	65			1	1	0	0	65		20210526_216_72h	1	1	0	0	65		20210428_067_144h	1	1	0	0	65		20210506_062_144h
20210427_048_24h	1	1	0	0	66			1	1	0	0	66		20210525_053_24h	1	1	0	0	66		20210427_219_72h	1	1	1	1	66		20210505_216_72h	1	1	1	1	66		20210526_217_72h	1	1	0	0	66		20210428_068_144h	1	1	0	0	66		20210506_063_144h
20210427_049_24h	1	1	0	0	67		20210505_026_24h	1	1	0	0	67		20210525_054_24h	1	1	0	0	67		20210427_220_72h	1	1	0	0	67			1	1	0	1	67		20210526_218_72h	1	1	0	0	67		20210428_071_144h	1	1	0	0	67		20210506_064_144h
	1	1	0	0	68		20210505_027_24h	1	1	0	0	68		20210525_055_24h	1	1	0	0	68		20210427_221_72h	1	1	1	1	68		20210505_217_72h	1	1	1	1	68		20210526_219_72h	1	1	0	0	68		20210428_072_144h	1	1	1	1	68		20210506_065_144h
20210427_050_24h	1	1	0	0	69		20210505_028_24h	1	1	1	1	69			1	1	0	0	69		20210427_222_72h	1	1	0	0	69			1	1	1	1	69		20210526_220_72h	1	1	0	0	69		20210428_073_144h	1	1	0	0	69
20210427_051_24h	1	1	0	0	70			1	1	0	0	70			1	1	0	0	70		20210427_223_72h	1	1	0	0	70		20210505_218_72h	1	1	0	0	70			1	1	0	0	70		20210428_074_144h	1	1	0	0	70		20210506_066_144h
20210427_052_24h	1	1	1	1	71			1	1	0	0	71		20210525_056_24h	1	1	0	0	71		20210427_224_72h	1	1	0	0	71			1	1	0	0	71		20210526_221_72h	1	1	0	0	71		20210428_075_144h	1	1	0	0	71		20210506_067_144h
	1	1	0	0	72			1	1	0	0	72		20210525_057_24h	1	1	1	1	72		20210427_225_72h	1	1	0	0	72			1	1	1	1	72			1	1	0	0	72		20210428_076_144h	1	1	0	0	72		20210506_068_144h
	1	1	0	0	73		20210505_029_24h	1	1	1	1	73		20210525_058_24h	1	1	0	0	73		20210427_226_72h	1	1	0	0	73		20210505_219_72h	1	1	0	0	73		20210526_222_72h	1	1	0	0	73		20210428_077_144h	1	1	0	0	73		20210506_069_144h
	1	1	0	0	74			1	1	0	0	74			1	1	0	0	74		20210427_227_72h	1	1	0	0	74		20210505_220_72h	1	1	0	0	74		20210526_224_72h	1	1	0	0	74		20210428_078_144h	1	1	0	0	74
20210427_053_24h	1	1	0	0	75			1	1	0	0	75			1	1	0	0	75			1	1	0	0	75			1	1	0	0	75		20210526_225_72h	1	1	0	0	75			1	1	0	0	75		20210506_070_144h
20210427_054_24h	1	1	0	0	76			1	1	0	0	76		20210525_059_24h	1	1	0	0	76		20210427_228_72h	1	1	0	0	76			1	1	0	0	76		20210526_226_72h	1	1	1	1	76		20210428_081_144h	1	1	0	0	76		20210506_072_144h
	1	1	0	0	77		20210505_030_24h	1	1	0	0	77			1	1	0	0	77		20210427_229_72h	1	1	0	0	77		20210505_221_72h	1	1	0	0	77		20210526_227_72h	1	1	0	0	77		20210428_082_144h	1	1	0	0	77
	1	1	0	0	78			1	1	0	0	78		20210525_060_24h	1	1	0	0	78		20210427_230_72h	1	1	0	0	78		20210505_222_72h	1	1	0	0	78		20210526_228_72h	1	1	0	0	78		20210428_083_144h	1	1	0	0	78		20210506_073_144h
20210427_055_24h	1	1	0	0	79			1	1	0	0	79		20210525_061_24h	1	1	0	0	79		20210427_231_72h	1	1	0	0	79			1	1	0	0	79			1	1	0	0	79		20210428_085_144h	1	1	0	0	79		20210506_074_144h
	1	1	0	0	80		20210505_031_24h	1	1	0	0	80		20210525_062_24h	1	1	1	1	80		20210427_232_72h	1	1	1	0	80		20210505_223_72h	1	1	1	1	80		20210526_229_72h	1	1	0	0	80		20210428_086_144h	1	1	0	0	80		20210506_077_144h
	1	1	0	0	81		20210505_032_24h	1	1	0	0	81			1	1	0	0	81		20210427_233_72h	1	0	0	0	81		20210505_224_72h	1	1	0	0	81		20210526_230_72h	1	1	0	0	81		20210428_087_144h	1	1	0	0	81		20210506_078_144h
20210427_056_24h	1	1	0	0	82			1	1	0	0	82		20210525_063_24h	1	1	0	0	82		20210427_234_72h	1	1	0	0	82			1	1	0	0	82			1	1	0	0	82		20210428_088_144h	1	1	0	0	82		20210506_079_144h
20210427_057_24h	1	1	0	0	83		20210505_033_24h	1	1	0	0	83			1	1	0	0	83		20210427_235_72h	1	1	0	0	83		20210505_225_72h	1	1	0	0	83		20210526_231_72h	1	1	0	0	83		20210428_089_144h	1	1	1	1	83		20210506_080_144h
20210427_058_24h	1	1	0	0	84		20210505_034_24h	1	1	0	0	84		20210525_064_24h	1	1	0	0	84		20210427_236_72h	1	1	0	0	84		20210505_226_72h	1	1	0	0	84		20210526_232_72h	1	1	0	0	84			1	1	1	1	84
	1	1	0	0	85		20210505_035_24h	1	1	0	0	85		20210525_065_24h	1	1	0	0	85		20210427_237_72h	1	1	0	0	85		20210505_227_72h	1	1	0	0	85			1	1	0	0	85		20210428_090_144h	1	1	0	0	85		20210506_081_144h
20210427_059_24h	1	1	0	0	86			1	1	0	0	86		20210525_066_24h	1	1	0	0	86		20210427_238_72h	1	1	1	1	86		20210505_228_72h	1	1	0	0	86		20210526_233_72h	1	1	0	0	86		20210428_092_144h	1	1	0	0	86		20210506_083_144h
	1	1	0	0	87			1	1	0	0	87		20210525_067_24h	1	1	0	0	87		20210427_239_72h	1	1	0	0	87		20210505_229_72h	1	1	0	0	87		20210526_234_72h	1	1	0	0	87		20210428_093_144h	1	1	0	0	87		20210506_084_144h
20210427_060_24h	1	1	0	0	88			1	1	0	0	88		20210525_069_24h	1	1	0	0	88		20210427_240_72h	1	1	0	0	88			1		0	0	88		20210526_235_72h	1	1	1	1	88		20210428_094_144h	1	1	1	1	88		20210506_087_144h
	1	1	0	0	89			1	1	0	0	89		20210525_070_24h	1	1	0	0	89		20210427_241_72h	1	1	1	1	89		20210505_230_72h	1	1	0	0	89			1	1	0	0	89			1	1	0	0	89		20210506_088_144h
20210427_061_24h	1	1	0	0	90			1	1	0	0	90			1	1	0	0	90		20210427_242_72h	1	1	1	1	90		20210505_231_72h	1	1	0	0	90		20210526_236_72h	1	1	0	0	90		20210428_095_144h	1	1	0	0	90		20210506_089_144h
	1	1	0	0	91		20210505_036_24h	1	1	0	0	91		20210525_071_24h	1	1	0	0	91		20210427_243_72h	1	1	0	0	91		20210505_232_72h	1	1	0	0	91		20210526_237_72h	1	1	0	0	91		20210428_096_144h	1	1	0	0	91		20210506_092_144h
20210427_062_24h	1	1	0	0	92		20210505_037_24h	1	1	0	0	92			1	1	0	0	92		20210427_244_72h	1	1	0	0	92			1	1	0	0	92		20210526_238_72h	1	1	0	0	92		20210428_097_144h	1	1	0	0	92		20210506_093_144h
20210427_063_24h	1	1	0	0	93		20210505_038_24h	1	1	0	0	93		20210525_072_24h	1	1	0	0	93		20210427_245_72h	1	1	0	0	93		20210505_233_72h	1	1	0	0	93			1	1	0	1	93		20210428_098_144h	1	1	0	0	93		20210506_094_144h
20210427_064_24h	1	1	0	0	94			1	1	0	0	94			1	1	0	0	94		20210427_246_72h	1	1	0	0	94			1	1	0	0	94		20210526_239_72h	1	1	0	0	94		20210428_099_144h	1	1	0	0	94		20210506_095_144h
	1	1	0	0	95			1	1	0	0	95		20210525_073_24h	1	1	0	0	95		20210427_247_72h	1	1	0	0	95		20210505_234_72h	1	1	0	0	95		20210526_240_72h	1	1	0	0	95		20210428_100_144h	1	1	0	0	95		20210506_096_144h1
20210427_065_24h	1	1	0	0	96		20210505_039_24h	1	1	0	0	96			1	1	0	0	96		20210427_248_72h	1	1	0	0	96		20210505_235_72h	1	1	1	1	96			1	1	0	0	96		20210428_101_144h	1	1	0	0	96
	1	1	0	0	97			1	1	0	0	97		20210525_074_24h	1	1	0	0	97		20210427_249_72h	1	1	0	0	97			1	1	0	0	97		20210526_241_72h	1	1	0	0	97		20210428_102_144h	1	1	0	0	97		20210506_097_144h
	1	1	0	0	98		20210505_040_24h	1	1	0	0	98		20210525_075_24h	1	1	0	0	98		20210427_250_72h	1	1	0	0	98		20210505_236_72h	1	1	0	0	98		20210526_242_72h	1	1	0	0	98			1	1	0	0	98		20210506_098_144h
20210427_066_24h	1	1	0	0	99		20210505_042_24h	1	1	0	0	99		20210525_076_24h	1	1	0	0	99		20210427_251_72h	1	1	0	0	99		20210505_237_72h	1	1	0	0	99		20210526_243_72h	1	1	0	0	99		20210428_103_144h	1	1	0	0	99		20210506_099_144h
	1	1	0	0	100			1	1	0	0	100		20210525_077_24h	1	1	0	0	100		20210427_252_72h	1	1	0	0	100		20210505_238_72h	1	1	1	1	100			1	1	0	0	100		20210428_104_144h	1	1	0	0	100		20210506_100_144h
	1	1	0	0	101		20210505_043_24h	1	1	0	0	101		20210525_078_24h	1	1	0	0	101		20210427_253_72h	1	1	0	0	101		20210505_239_72h	1	1	0	0	101			1	1	0	0	101		20210428_105_144h	1	1	1	1	101		20210506_101_144h
	1	1	0	0	102		20210505_044_24h	1	1	0	0	102		20210525_080_24h	1	1	0	0	102		20210427_254_72h	1	1	1	1	102		20210505_240_72h	1	1	0	0	102			1	1	0	0	102		20210428_106_144h	1	1	1	1	102		20210506_102_144h
20210427_067_24h	1	1	0	0	103		20210505_045_24h	1	1	0	0	103		20210525_081_24h	1	1	0	0	103		20210427_255_72h	1	1	0	0	103		20210505_241_72h	1	1	0	0	103		20210526_244_72h	1	1	0	0	103		20210428_107_144h	1	1	0	0	103		20210506_103_144h
	1	1	0	1	104		20210505_046_24h	1	1	0	0	104			1	1	0	0	104			1	1	0	0	104			1	1	0	0	104		20210526_245_72h	1	1	1	1	104		20210428_109_144h	1	1	0	0	104
	1	1	0	0	105			1	1	0	0	105		20210525_083_24h	1	1	0	0	105		20210427_256_72h	1	1	1	1	105			1	1	0	0	105			1	1	0	0	105		20210428_110_144h	1	1	0	0	105		20210506_104_144h
20210427_069_24h	1	1	1	0	106			1	1	0	0	106			1	1	0	0	106		20210427_257_72h	1	1	0	0	106		20210505_242_72h	1	1	0	0	106		20210526_246_72h	1	1	0	0	106		20210428_112_144h	1	1	0	0	106
	1	1	0	0	107		20210505_047_24h	1	1	0	0	107		20210525_084_24h	1	1	0	0	107		20210427_258_72h	1	1	0	0	107			1	1	0	0	107		20210526_247_72h	1	1	0	0	107		20210428_113_144h	1	1	0	0	107		20210506_105_144h
	1	1	0	0	108		20210505_048_24h	1	1	0	0	108			1	1	0	0	108		20210427_259_72h	1	1	0	0	108		20210505_244_72h	1	1	0	0	108			1	0	0	0	108		20210428_114_144h	1	1	0	0	108		20210506_106_144h
	1	1	0	0	109			1	1	0	0	109		20210525_085_24h	1	1	0	0	109		20210427_260_72h	1	1	0	0	109		20210505_245_72h	1	1	1	1	109		20210526_248_72h	1	1	0	0	109		20210428_116_144h	1	1	0	0	109		20210506_107_144h
20210427_070_24h	1	1	0	0	110			1	1	0	0	110			1	1	0	0	110		20210427_261_72h	1	1	0	0	110		20210505_246_72h	1	1	0	0	110			1	1	0	0	110		20210428_117_144h	1	1	0	0	110		20210506_108_144h
	1	1	0	0	111			1	1	0	0	111		20210525_086_24h	1	1	1	1	111		20210427_262_72h	1	1	0	0	111		20210505_247_72h	1	1	0	0	111		20210526_249_72h	1	1	0	0	111		20210428_118_144h	1	1	0	0	111		20210506_110_144h
20210427_071_24h	1	1	0	0	112		20210505_049_24h	1	1	0	0	112		20210525_087_24h	1	1	0	0	112		20210427_263_72h	1	1	0	0	112			1	1	0	0	112		20210526_250_72h	1	1	0	0	112		20210428_119_144h	1	1	1	1	112		20210506_111_144h
	1	1	0	0	113			1	1	0	0	113		20210525_088_24h	1	1	0	0	113			1	1	0	0	113		20210505_248_72h	1	1	0	0	113		20210526_251_72h	1	1	0	0	113		20210428_120_144h	1	1	0	0	113		20210506_113_144h
20210427_072_24h	1	1	0	0	114		20210505_050_24h	1	1	0	0	114			1	1	0	0	114		20210427_264_72h	1	1	0	0	114		20210505_249_72h	1	1	0	0	114			1	1	0	0	114		20210428_121_144h	1	1	0	0	114		20210506_114_144h
20210427_073_24h	1	1	0	0	115			1	1	0	0	115		20210525_089_24h	1	1	0	0	115			1	1	0	1	115		20210505_250_72h	1	1	0	0	115		20210526_252_72h	1	1	0	0	115		20210428_122_144h	1	1	1	1	115		20210506_115_144h
	1	1	0	0	116			1	1	0	0	116			1	1	0	0	116		20210427_265_72h	1	1	1	1	116			1	1	0	0	116		20210526_253_72h	1	1	0	0	116		20210428_123_144h	1	1	0	0	116		20210506_117_144h
	1	1	0	0	117			1	1	0	0	117		20210525_090_24h	1	1	0	0	117		20210427_267_72h	1	1	1	0	117			1	1	0	0	117		20210526_254_72h	1	1	0	0	117		20210428_125_144h	1	1	1	1	117		20210506_118_144h
	1	1	0	0	118		20210505_051_24h	1	1	0	0	118		20210525_091_24h	1	1	0	0	118		20210427_268_72h	1	1	0	0	118		20210505_251_72h	1	1	0	0	118		20210526_255_72h	1	1	0	0	118		20210428_127_144h	1	1	0	0	118		20210506_119_144h
20210427_074_24h	1	1	0	0	119			1	1	0	1	119		20210525_092_24h	1	1	0	0	119		20210427_269_72h	1	1	0	1	119		20210505_252_72h	1	1	0	0	119			1	1	0	0	119			1	1	0	0	119		20210506_120_144h
20210427_075_24h	1	1	0	0	120		20210505_052_24h	1	1	1	0	120		20210525_093_24h	1	1	0	0	120		20210427_270_72h	1	1	1	1	120		20210505_253_72h	1	1	0	0	120			1	1	0	0	120			1	1	0	0	120		20210506_121_144h
	1	1	0	0	121			1	1	0	0	121		20210525_094_24h	1	1	0	0	121		20210427_271_72h	1	1	1	1	121			1	1	0	0	121		20210526_256_72h	1	1	0	0	121		20210428_131_144h	1	1	1	1	121		20210506_122_144h
	1	1	0	0	122		20210505_053_24h	1	1	0	0	122			1	1	0	0	122		20210427_272_72h	1	1	1	0	122		20210505_254_72h	1	1	1	1	122		20210526_257_72h	1	1	0	0	122		20210428_132_144h	1	1	0	0	122		20210506_123_144h
20210427_076_24h	1	1	0	0	123			1	1	0	0	123		20210525_095_24h	1	1	0	0	123			1	1	0	0	123		20210505_255_72h	1	1	0	0	123		20210526_258_72h	1	1	0	0	123		20210428_133_144h	1	1	0	0	123
	1	1	0	0	124		20210505_054_24h	1	1	0	0	124		20210525_096_24h	1	1	0	0	124		20210427_273_72h	1	1	0	0	124		20210505_256_72h	1	1	1	1	124			1	1	0	0	124		20210428_134_144h	1	1	0	0	124		20210506_124_144h
20210427_077_24h	1	1	0	0	125			1	1	0	0	125		20210525_097_24h	1	1	0	0	125		20210427_276_72h	1	1	0	0	125		20210505_257_72h	1	1	1	0	125		20210526_259_72h	1	1	0	0	125		20210428_135_144h	1	1	1	1	125		20210506_125_144h
	1	1	0	0	126		20210505_055_24h	1	1	0	0	126			1	1	0	0	126		20210427_277_72h	1	1	0	1	126		20210505_258_72h	1	1	0	1	126		20210526_260_72h	1	1	0	0	126		20210428_136_144h	1	1	0	0	126		20210506_127_144h
20210427_078_24h	1	1	0	0	127			1	1	0	0	127		20210525_098_24h	1	1	1	0	127		20210427_278_72h	1	1	1	0	127		20210505_251_72h	1	1	1	0	127		20210526_261_72h	1	1	0	0	127		20210428_139_144h	1	1	0	0	127		20210506_128_144h
	1	1	0	0	128		20210505_056_24h	1	1	0	0	128			1	1	0	0	128		20210427_279_72h	1	1	0	0	128		20210505_260_72h	1	1	0	0	128			1	1	0	0	128		20210428_140_144h	1	1	0	0	128		20210506_129_144h
20210427_079_24h	1	1	0	0	129		20210505_057_24h	1	1	0	0	129			1	1	0	0	129		20210427_280_72h	1	1	0	0	129		20210505_261_72h	1	1	0	0	129		20210526_262_72h	1	1	0	0	129		20210428_141_144h	1	1	0	0	129		20210506_130_144h
	1	1	0	0	130			1	1	0	0	130		20210525_099_24h	1	1	0	0	130		20210427_281_72h	1	1	0	0	130		20210505_262_72h	1	1	0	0	130		20210526_263_72h	1	1	1	1	130			1	1	0	0	130		20210506_131_144h
	1	1	0	0	131			1	1	0	0	131		20210525_100_24h	1	1	0	0	131		20210427_282_72h	1	1	0	0	131		20210505_263_72h	1	1	0	0	131		20210526_264_72h	1	1	0	0	131		20210428_142_144h	1	1	0	0	131		20210506_132_144h
20210427_080_24h	1	1	0	0	132		20210505_058_24h	1	1	0	0	132			1	1	0	0	132		20210427_283_72h	1	1	0	0	132		20210505_264_72h	1	1	0	0	132			1	1	0	0	132		20210428_143_144h	1	1	0	0	132		20210506_133_144h
20210427_081_24h	1	1	0	0	133			1	1	0	0	133		20210525_101_24h	1	1	0	0	133			1	1	0	0	133		20210505_265_72h	1	1	0	0	133		20210526_265_72h	1	1	0	0	133		20210428_145_144h	1	1	1	1	133		20210506_134_144h
	1	1	0	0	134		20210505_059_24h	1	1	0	0	134		20210525_102_24h	1	1	0	0	134		20210427_284_72h	1	1	0	0	134		20210505_266_72h	1	1	0	0	134		20210526_266_72h	1	1	0	0	134		20210428_146_144h	1	1	0	0	134		20210506_135_144h
	1	1	0	0	135		20210505_060_24h	1	1	0	0	135		20210525_103_24h	1	1	0	0	135			1	1	0	0	135		20210505_267_72h	1	1	0	0	135		20210526_267_72h	1	1	0	0	135		20210428_147_144h	1	1	0	0	135		20210506_137_144h
20210427_082_24h	1	1	0	0	136		20210505_061_24h	1	1	0	0	136		20210525_104_24h	1	1	0	0	136		20210427_285_72h	1	1	0	0	136			1	1	0	0	136		20210526_268_72h	1	1	0	0	136			1	1	0	0	136		20210506_138_144h
	1	1	0	0	137			1	1	0	0	137		20210525_105_24h	1	1	0	0	137		20210427_287_72h	1	1	0	0	137		20210505_268_72h	1	1	0	1	137		20210526_269_72h	1	1	0	0	137		20210428_148_144h	1	1	0	0	137		20210506_139_144h
	1	1	0	0	138		20210505_063_24h	1	1	0	0	138			1	1	0	0	138		20210427_288_72h	1	1	0	0	138		20210505_269_72h	1	1	1	0	138		20210526_271_72h	1	1	0	0	138		20210428_149_144h	1	1	0	0	138		20210506_140_144h
20210427_083_24h	1	1	0	0	139		20210505_064_24h	1	1	0	0	139		20210525_106_24h	1	1	1	1	139		20210427_289_72h	1	1	0	0	139		20210505_270_72h	1	1	0	0	139		20210526_272_72h	1	1	0	0	139			1	1	0	0	139		20210506_141_144h
	1	1	0	0	140			1	1	0	0	140			1	1	0	0	140		20210427_290_72h	1	1	0	0	140		20210505_271_72h	1	1	0	0	140		20210526_274_72h	1	1	1	1	140		20210428_150_144h	1	1	0	0	140
20210427_084_24h	1	1	0	0	141			1	1	0	0	141		20210525_107_24h	1	1	1	1	141		20210427_291_72h	1	1	0	0	141		20210505_273_72h	1	1	0	0	141		20210526_275_72h	1	1	0	0	141		20210428_151_144h	1	1	0	0	141
	1	1	0	1	142		20210505_065_24h	1	1	0	0	142		20210525_108_24h	1	1	0	0	142		20210427_292_72h	1	1	0	0	142		20210505_274_72h	1	1	0	0	142		20210526_276_72h	1	1	0	0	142		20210428_152_144h	1	1	0	0	142		20210506_143_144h
20210427_085_24h	1	1	0	0	143			1	1	0	0	143		20210525_109_24h	1	1	0	0	143		20210427_293_72h	1	1	0	0	143		20210505_275_72h	1	1	0	0	143			1	1	0	0	143		20210428_154_144h	1	1	1	1	143
	1	1	0	0	144			1	1	0	0	144		20210525_110_24h	1	1	0	0	144			1	1	0	0	144			1	1	0	1	144		20210526_278_72h	1	1	0	0	144		20210428_156_144h	1	1	0	0	144		20210506_144_144h
	1	1	0	0	145		20210505_066_24h	1	1	0	0	145			1	1	0	0	145		20210427_294_72h	1	1	0	0	145		20210505_276_72h	1	1	1	0	145		20210526_279_72h	1	1	0	0	145		20210428_157_144h	1	1	0	0	145		20210506_145_144h
20210427_086_24h	1	1	1	0	146			1	1	0	0	146			1	1	0	0	146		20210427_295_72h	1	1	0	0	146		20210505_277_72h	1	1	0	0	146		20210526_280_72h	1	1	0	0	146		20210428_159_144h	1	1	1	1	146		20210506_146_144h
	1	1	0	0	147		20210505_067_24h	1	1	0	0	147		20210525_111_24h	1	1	1	1	147			1	1	0	0	147			1	1	0	0	147		20210526_281_72h	1	1	1	1	147		20210428_160_144h	1	1	0	0	147		20210506_147_144h
	1	1	0	0	148			1	1	0	0	148			1	1	0	0	148		20210427_296_72h	1	1	0	1	148		20210505_278_72h	1	1	0	0	148		20210526_282_72h	1	1	0	0	148			1	1	0	0	148
20210427_087_24h	1	1	0	0	149			1	1	0	0	149			1	1	0	0	149			1	1	1	0	149			1	1	0	0	149			1	1	0	0	149		20210428_162_144h	1	1	0	0	149		20210506_148_144h
	1	1	0	0	150		20210505_070_24h	1	1	0	0	150		20210525_112_24h	1	1	0	0	150		20210427_297_72h	1	1	0	0	150		20210505_279_72h	1	1	0	0	150		20210526_283_72h	1	1	0	0	150		20210428_163_144h	1	1	1	1	150		20210506_150_144h
20210427_088_24h	1	1	0	0	151		20210505_071_24h	1	1	0	0	151		20210525_113_24h	1	1	0	0	151			1	1	0	0	151		20210505_281_72h	1	1	0	0	151		20210526_284_72h	1	1	0	0	151			1	1	0	0	151		20210506_151_144h
20210427_089_24h	1	1	0	0	152			1	1	0	0	152			1	1	0	0	152		20210427_298_72h	1	1	0	0	152		20210505_282_72h	1	1	0	0	152			1	1	0	0	152			1	1	0	0	152		20210506_152_144h
	1	1	0	0	153		20210505_072_24h	1	1	0	0	153		20210525_114_24h	1	1	0	0	153		20210427_299_72h	1	1	0	0	153			1	1	0	0	153			1	1	0	0	153		20210428_164_144h	1	1	0	0	153		20210506_153_144h
	1	1	0	0	154			1	1	0	0	154		20210525_115_24h	1	1	0	0	154			1	1	0	0	154			1	1	0	0	154		20210526_285_72h	1	1	0	0	154		20210428_167_144h	1	1	0	0	154		20210506_154_144h
20210427_090_24h	1	1	0	0	155		20210505_073_24h	1	1	0	0	155			1	1	0	0	155		20210427_300_72h	1	1	0	0	155		20210505_283_72h	1	1	0	0	155		20210526_287_72h	1	1	1	1	155		20210428_168_144h	1	1	0	0	155		20210506_155_144h
20210427_091_24h	1	1	0	0	156			1	1	0	0	156		20210525_116_24h	1	1	0	0	156		20210427_301_72h	1	1	0	0	156			1	1	0	0	156			1	1	1	1	156		20210428_169_144h	1	1	0	0	156		20210506_156_144h
	1	1	0	0	157			1	1	0	0	157			1	1	0	0	157			1	1	0	0	157		20210505_284_72h	1	1	0	0	157		20210526_289_72h	1	1	0	0	157			1	1	0	0	157		20210506_157_144h
	1	1	0	0	158		20210505_074_24h	1	1	0	0	158		20210525_117_24h	1	1	0	0	158		20210427_303_72h	1	1	0	0	158		20210505_285_72h	1	1	0	0	158			1	1	0	0	158		20210428_170_144h	1	1	0	0	158		20210506_158_144h
	1	1	0	0	159			1	1	0	0	159		20210525_118_24h	1	1	0	0	159		20210427_304_72h	1	1	0	0	159		20210505_286_72h	1	1	0	0	159			1	1	0	0	159		20210428_171_144h	1	1	0	0	159		20210506_159_144h
20210427_092_24h	1	1	0	0	160		20210505_075_24h	1	1	0	0	160		20210525_119_24h	1	1	0	0	160		20210427_306_72h	1	1	0	0	160			1	1	0	0	160		20210526_290_72h	1	1	1	1	160		20210428_172_144h	1	1	0	0	160		20210506_159_144h
	1	1	0	0	161			1	1	0	0	161		20210525_120_24h	1	1	0	0	161			1	1	0	1	161		20210505_287_72h	1	1	0	0	161		20210526_292_72h	1	1	0	0	161		20210428_173_144h	1	1	1	1	161		20210507_161_144h
20210427_093_24h	1	1	0	0	162		20210505_076_24h	1	1	0	0	162		20210525_122_24h	1	1	0	0	162		20210427_307_72h	1	1	1	1	162		20210505_288_72h	1	1	0	0	162			1	1	0	0	162		20210428_175_144h	1	1	0	0	162		20210507_162_144h
20210427_094_24h	1	1	0	0	163		20210505_077_24h	1	1	0	0	163		20210525_123_24h	1	1	0	0	163		20210427_308_72h	1	1	0	0	163		20210505_289_72h	1	1	0	0	163		20210526_293_72h	1	1	0	0	163		20210428_176_144h	1	1	0	0	163		20210507_164_144h
20210427_095_24h	1	1	0	0	164			1	1	0	0	164		20210525_124_24h	1	1	0	0	164			1	1	0	0	164		20210505_290_72h	1	1	0	0	164		20210526_294_72h	1	1	0	0	164		20210428_177_144h	1	1	0	0	164		20210507_165_144h
20210427_096_24h	1	1	0	0	165			1	1	0	0	165		20210525_125_24h	1	1	0	0	165		20210427_309_72h	1	1	0	0	165		20210505_291_72h	1	1	0	0	165			1	1	0	0	165		20210428_178_144h	1	1	0	0	165
	1	1	0	0	166			1	1	0	0	166		20210525_126_24h	1	1	0	0	166			1	1	0	0	166		20210505_292_72h	1	1	0	0	166		20210526_295_72h	1	1	0	0	166		20210428_179_144h	1	1	0	0	166		20210507_166_144h
	1	1	0	0	167		20210505_078_24h	1	1	0	0	167		20210525_127_24h	1	1	1	1	167		20210427_310_72	1	1	0	0	167		20210505_293_72h	1	1	0	1	167		20210526_296_72h	1	1	0	0	167		20210428_180_144h	1	1	0	1	167		20210507_167_144h
20210427_097_24h	1	1	0	0	168			1	1	0	0	168			1	1	0	0	168			1	1	0	0	168		20210505_294_72h	1	1	1	0	168		20210526_297_72h	1	1	0	0	168		20210428_181_144h	1	1	0	0	168		20210507_168_144h
	1	1	0	0	169			1	1	0	0	169		20210525_128_24h	1	1	0	0	169		20210427_311_72	1	1	0	0	169		20210505_298_72h	1	1	0	0	169		20210526_298_72h	1	1	1	1	169		20210428_182_144h	1	1	0	0	169		20210507_169_144h
	1	1	0	0	170			1	1	0	0	170			1	1	0	0	170		20210427_312_72	1	1	0	0	170			1	1	0	0	170		20210526_299_72h	1	1	0	0	170		20210428_184_144h	1	1	0	0	170		20210507_171_144h
20210427_098_24h	1	1	0	0	171		20210505_079_24h	1	1	0	0	171		20210525_129_24h	1	1	0	0	171		20210427_313_72	1	1	0	0	171		20210505_299_72h	1	1	0	1	171		20210526_300_72h	1	1	1	1	171		20210428_185_144h	1	1	0	0	171		20210507_172_144h
	1	1	0	0	172			1	1	0	0	172		20210525_130_24h	1	1	0	0	172			1	1	0	0	172			1	1	1	0	172		20210526_301_72h	1	1	1	1	172		20210428_186_144h	1	1	1	0	172		20210507_173_144h
20210427_099_24h	1	1	0	0	173		20210505_080_24h	1	1	0	0	173			1	1	0	0	173		20210427_314_72	1	1	0	0	173		20210505_300_72h	1	1	0	0	173		20210526_302_72h	1	1	1	1	173		20210428_187_144h	1	1	0	1	173		20210507_175_144h
20210427_100_24h	1	1	0	0	174		20210505_081_24h	1	1	0	0	174		20210525_131_24h	1	1	0	0	174		20210427_315_72	1	1	0	0	174		20210505_301_72h	1	1	0	0	174		20210526_303_72h	1	1	0	0	174		20210428_188_144h	1	1	0	0	174		20210507_176_144h
	1	1	0	0	175			1	1	0	0	175		20210525_132_24h	1	1	0	0	175		20210427_316_72	1	1	0	0	175		20210505_302_72h	1	1	0	0	175		20210526_304_72h	1	1	1	1	175		20210428_189_144h	1	1	0	0	175		20210507_178_144h
	1	1	0	0	176			1	1	0	0	176			1	1	0	0	176		20210427_317_72	1	1	0	0	176		20210505_303_72h	1	1	0	0	176		20210526_305_72h	1	1	0	0	176		20210428_190_144h	1	1	0	0	176		20210507_179_144h
20210427_101_24h	1	1	0	0	177		20210505_082_24h	1	1	0	0	177		20210525_133_24h	1	1	1	1	177		20210427_318_72	1	1	0	1	177		20210505_304_72h	1	1	0	0	177		20210526_306_72h	1	1	0	0	177		20210428_191_144h	1	1	0	0	177		20210507_180_144h
20210427_102_24h	1	1	0	0	178		20210505_083_24h	1	1	0	0	178			1	1	0	0	178			1	1	1	0	178		20210505_305_72h	1	1	0	0	178		20210526_307_72h	1	1	1	1	178		20210428_192_144h	1	1	0	0	178
	1		0		179			1		0		179		20210525_134_24h	1		0		179		20210427_319_72	1	1	0	0	179			1	1	0	0	179		20210526_308_72h	1	1	0	0	179		20210428_195_144h	1	1	0	0	179		20210507_181_144h
	1		0		180			1		0		180			1		0		180		20210427_320_72	1		0		180		20210505_306_72h	1		0		180		20210526_309_72h	1	1	1	1	180		20210428_196_144h	1		0		180		20210507_182_144h
20210427_103_24h	1		0		181			1		0		181		20210525_135_24h	1		0		181			180		24		181		20210505_307_72h	1		0		181		20210526_310_72h	1		0		181		20210428_198_144h	1		1		181		20210507_183_144h
	1		0		182		20210505_084_24h	1		0		182		20210525_136_24h	1		0		182									20210505_308_72h	1		0		182		20210526_311_72h	1		0		182		20210428_199_144h	1		0		182		20210507_184_144h
	1		0		183			1		0		183		20210525_137_24h	1		0		183									20210505_309_72h	1		0		183		20210526_312_72h	1		0		183		20210428_200_144h	1		0		183
20210427_104_24h	1		0		184			1		0		184		20210525_138_24h	1		0		184									20210505_310_72h	1		0		184		20210526_313_72h	1		0		184		20210428_201_144h	1		0		184		20210507_185_144h
	1		0		185		20210505_085_24h	1		0		185		20210525_139_24h	1		0		185									20210505_311_72h	1		0		185			1		0		185		20210428_202_144h	1		0		185		20210507_186_144h
	1		0		186			1		0		186		20210525_141_24h	1		0		186									20210505_312_72h	1		0		186		20210526_314_72h	1		1		186		20210428_203_144h	1		0		186		20210507_187_144h
	1		0		187			1		0		187			1		0		187									20210505_313_72h	1		0		187		20210526_315_72h	1		0		187		20210428_204_144h	1		0		187
	1		0		188			1		0		188		20210525_142_24h	1		0		188									20210505_314_72h	1		0		188		20210526_316_72h	1		0		188		20210428_205_144h	1		0		188		20210507_188_144h
20210427_105_24h	1		0		189			1		0		189		20210525_143_24h	1		0		189									20210505_315_72h	1		1		189		20210526_317_72h	1		1		189		20210428_206_144h	1		0		189
20210427_106_24h	1		0		190		20210505_086_24h	1		0		190			1		0		190									20210505_317_72h	1		1		190		20210526_318_72h	1		1		190		20210428_207_144h	1		0		190		20210507_189_144h
	1		0		191			1		0		191			1		0		191										1		0		191		20210526_319_72h	1		0		191		20210428_208_144h	1		1		191		20210507_190_144h
	1		0		192			1		0		192		20210525_146_24h	1		0		192										1		0		192		20210526_320_72h	1		0		192		20210428_209_144h	1		0		192		20210507_192_144h
20210427_107_24h	1		0		193		20210505_087_24h	1		1		193			1		0		193									20210505_318_72h	1		1		193			192		28		193		20210428_210_144h	1		0		193
	1		0		194			1		0		194			1		0		194										1		0		194									20210428_211_144h	1		0		194		20210507_193_144h
20210427_108_24h	1		0		195			1		0		195			1		1		195										1		0		195									20210428_212_144h	1		1		195
	1		0		196			1		0		196		20210525_147_24h	1		0		196										1		0		196									20210428_213_144h	1		0		196		20210507_195_144h
20210427_109_24h	1		0		197		20210505_088_24h	1		0		197		20210525_148_24h	1		0		197									20210505_319_72h	1		0		197									20210428_214_144h	1		0		197		20210507_196_144h
	1		0		198			1		0		198			1		0		198									20210505_320_72h	1		0		198									20210428_215_144h	1		1		198		20210507_197_144h
20210427_110_24h	0		0		199			1		0		199			1		0		199										198		26		199									20210428_216_144h	1		0		199		20210507_198_144h
	1		0		200			1		0		200		20210525_149_24h	1		0		200																							20210428_218_144h	1		1		200		20210507_200_144h
20210427_111_24h	1		0		201		20210505_089_24h	1		0		201			1		0		201																							20210428_220_144h	1		0		201		20210507_201_144h
20210427_112_24h	1		0		202		20210505_090_24h	1		0		202		20210525_150_24h	1		1		202																							20210428_221_144h	1		0		202		20210507_202_144h
	1		0		203			1		0		203			1		0		203																							20210428_222_144h	1		0		203		20210507_203_144h
20210427_113_24h	1		0		204			1		0		204		20210525_151_24h	1		0		204																								1		0		204
	1		0		205		20210505_091_24h	1		0		205		20210525_152_24h	1		0		205																							0210428_223_144h	1		1		205		20210507_204_144h
	1		0		206			1		0		206		20210525_153_24h	1		0		206																							20210428_225_144h	1		0		206		20210507_205_144h
	1		0		207		20210505_092_24h	1		0		207		20210525_154_24h	1		0		207																							20210428_226_144h	1		0		207		20210507_206_144h
20210427_114_24h	1		0		208			1		0		208			1		0		208																								1		0		208		20210507_207_144h
	1		0		209		20210505_093_24h	1		0		209		20210525_155_24h	1		0		209																							20210428_227_144h	1		0		209
20210427_115_24h	1		0		210		20210505_094_24h	1		0		210			1		0		210																							20210428_228_144h	1		0		210		20210507_208_144h
	1		?		211		20210505_095_24h	1		0		211			1		0		211																							20210428_230_144h	1		1		211		20210507_209_144h
20210427_116_24h	1		0		212			1		0		212			1		0		212																							20210428_231_144h	1		0		212		20210507_210_144h
20210427_117_24h	1		0		213			1		0		213		20210525_156_24h	1		1		213																							20210428_232_144h	1		0		213		20210507_211_144h
20210427_118_24h	1		0		214			1		0		214			1		0		214																							20210428_233_144h	1		0		214
	1		0		215			1		0		215			1		0		215																							20210428_234_144h	1		0		215		20210507_212_144h
	1		0		216		20210505_096_24h	1		1		216		20210525_157_24h	1		0		216																							20210428_235_144h	1		0		216		20210507_213_144h
20210427_119_24h	1		0		217			1		0		217			1		0		217																							20210428_236_144h	1		1		217		20210507_214_144h
20210427_120_24h	1		0		218			1		0		218			1		0		218																							20210428_237_144h	1		0		218		20210507_215_144h
	1		0		219			1		0		219		20210525_158_24h	1		0		219																								1		0		219
	1		0		220		20210505_097_24h	1		0		220			1		0		220																							20210428_238_144h	1		0		220		20210507_216_144h
20210427_121_24h	1		0		221		20210505_098_24h	1		0		221			1		0		221																							20210428_239_144h	1		0		221		20210507_217_144h
	1		0		222			1		0		222		20210525_159_24h	1		0		222																							20210428_240_144h	1		0		222		20210507_218_144h
20210427_122_24h	1		0		223		20210505_099_24h	1		0		223		20210525_160_24h	1		0		223																								222		36		223		20210507_219_144h
	1		0		224			1		0		224			1		0		224
20210427_123_24h	1		0		225		20210505_100_24h	1		0		225			224		14		225																														20210507_220_144h
	1		0		226			1		0		226
20210427_124_24h	1		1		227		20210505_101_24h	1		0		227																																					20210507_221_144h
	1		0		228			1		0		228																																					20210507_222_144h
20210427_125_24h	1		0		229		20210505_102_24h	1		1		229																																					20210507_223_144h
	1		0		230			1		0		230																																					20210507_224_144h
20210427_126_24h	1		0		231			1		0		231																																					20210507_225_144h
	1		0		232		20210505_103_24h	1		0		232																																					20210507_226_144h
	1		0		233			1		0		233																																					20210507_227_144h
20210427_127_24h	1		0		234			1		0		234																																					20210507_228_144h
20210427_128_24h	1		0		235		20210505_104_24h	1		0		235																																					20210507_229_144h
	1		0		236		20210505_105_24h	1		0		236																																					20210507_230_144h
20210427_129_24h	1		0		237		20210505_106_24h	1		0		237																																					20210507_232_144h
20210427_130_24h	1		0		238			1		0		238																																					20210507_233_144h
	1		0		239		20210505_107_24h	1		0		239																																					20210507_234_144h
	1		0		240			1		0		240																																					20210507_235_144h
	1		0		241			1		0		241																																					20210507_236_144h
20210427_131_24h	1		0		242			1		0		242																																					20210507_237_144h
	1		0		243		20210505_108_24h	1		0		243																																					20210507_238_144h
20210427_132_24h	1		0		244			1		0		244																																					20210507_239_144h
	1		0		245			1		0		245																																					20210507_240_144h
20210427_133_24h	1		0		246		20210505_109_24h	1		0		246																																					20210507_241_144h
	1		0		247		20210505_110_24h	1		0		247																																					20210507_242_144h
	1		0		248			1		0		248																																					20210507_243_144h
	1		0		249			1		0		249																																					20210507_244_144h
20210427_134_24h	1		0		250		20210505_111_24h	1		0		250																																					20210507_245_144h
	1		0		251			1		0		251																																					20210507_246_144h
20210427_135_24h	1		0		252			1		0		252																																					20210507_247_144h
20210427_136_24h	1		0		253		20210505_112_24h	1		0		253																																					20210507_248_144h
20210427_137_24h	1		0		254			1		0		254																																					20210507_249_144h
20210427_138_24h	1		0		255			1		0		255
	1		0		256			1		0		256																																					20210507_250_144h
20210427_139_24h	1		0		257		20210505_113_24h	1		0		257																																					20210507_251_144h
	1		0		258		20210505_114_24h	1		0		258																																					20210507_252_144h
20210427_140_24h	1		0		259			1		0		259																																					20210507_253_144h
20210427_141_24h	1		0		260		20210505_115_24h	1		0		260																																					20210507_254_144h
	1		0		261			1		0		261																																					20210507_255_144h
	1		0		262			1		0		262																																					20210507_256_144h
	1		0		263		20210505_116_24h	1		0		263																																					20210507_257_144h
20210427_142_24h	1		0		264		20210505_117_24h	1		0		264																																					20210507_258_144h
	1		0		265		20210505_120_24h	1		0		265																																					20210507_259_144h
20210427_143_24h	1		0		266			1		0		266																																					20210507_260_144h
	1		0		267			1		0		267																																					20210507_261_144h
20210427_144_24h	1		0		268			1		0		268																																					20210507_262_144h
20210427_145_24h	1		0		269		20210505_121_24h	1		0		269																																					20210507_263_144h
20210427_146_24h	1		0		270			1		0		270																																					20210507_264_144h
20210427_147_24h	1		0		271		20210505_122_24h	1		0		271																																					20210507_265_144h
	1		0		272		20210505_124_24h	1		0		272																																					20210507_266_144h
	1		0		273		20210505_125_24h	1		0		273																																					20210507_267_144h
20210427_148_24h	1		0		274		20210505_126_24h	1		0		274																																					20210507_268_144h
20210427_149_24h	1		0		275		20210505_128_24h	1		0		275																																					20210507_269_144h
20210427_150_24h	1		0		276		20210505_129_24h	1		0		276																																					20210507_270_144h
20210427_151_24h	1		0		277			1		0		277																																					20210507_271_144h
	1		0		278			1		0		278																																					20210507_272_144h
	1		0		279			1		0		279																																					20210507_273_144h
	1		0		280		20210505_130_24h	1		0		280																																					20210507_274_144h
20210427_152_24h	1		0		281			1		0		281																																					20210507_275_144h
	1		0		282			1		0		282																																					20210507_276_144h
	1		0		283		20210505_131_24h	1		0		283																																					20210507_277_144h
20210427_153_24h	1		0		284			1		0		284																																					20210507_278_144h
	1		0		285		20210505_132_24h	1		0		285																																					20210507_279_144h
	1		0		286			1		0		286																																					20210507_280_144h
	1		0		287			1		0		287																																					20210507_281_144h
20210427_154_24h	1		0		288		20210505_133_24h	1		0		288
	1		0		289		20210505_134_24h	1		0		289
20210427_155_24h	1		0		290		20210505_135_24h	1		0		290																																					20210507_282_144h
20210427_156_24h	1		1		291		20210505_136_24h	1		1		291																																					20210507_283_144h
	1		0		292			1		0		292																																					20210507_284_144h
	1		0		293		20210505_137_24h	1		0		293																																					20210507_285_144h
	1		0		294			1		0		294																																					20210507_286_144h
20210427_157_24h	1		0		295		20210505_138_24h	1		0		295																																					20210507_287_144h
	1		0		296			1		0		296																																					20210507_288_144h
20210427_158_24h	1		0		297		20210505_139_24h	1		0		297																																					20210507_289_144h
20210427_159_24h	1		0		298		20210505_140_24h	1		0		298																																					20210507_290_144h
	1		0		299			1		0		299
	1		0		300			1		0		300																																					20210507_291_144h
20210427_160_24h	1		0		301			1		0		301																																					20210507_292_144h
	1		0		302			1		0		302																																					20210507_293_144h
	301		6		303			1		0		303																																					20210507_294_144h
							20210505_141_24h	1		0		304																																					20210507_295_144h
							20210505_142_24h	1		0		305																																					20210507_296_144h
								1		0		306																																					20210507_297_144h
								1		0		307																																					20210507_299_144h
							20210505_143_24h	1		0		308																																					20210507_300_144h
							20210505_144_24h	1		1		309
								1		0		310
								1		0		311
								1		0		312
								1		0		313
							20210505_145_24h	1		0		314
							20210505_146_24h	1		0		315
							20210505_147_24h	1		0		316
								1		0		317
								1		0		318
							20210505_148_24h	1		0		319
								1		0		320
							20210505_149_24h	1		0		321
							20210505_150_24h	1		0		322
							20210505_151_24h	1		0		323
								1		0		324
								1		0		325
								1		0		326
							20210505_152_24h	1		0		327
								1		0		328
								1		0		329
								1		0		330
								1		0		331
							20210505_153_24h	1		0		332
								1		0		333
								1		0		334
								1		0		335
								335		11
[truncated: 16 more columns]

[truncated: 2 more sheets: Supp. Fig. 16c, Supp. Fig. 17c]
